# Supplementary material for: (±)-3-(5-Amino-3-methyl-1-phenyl-1H-pyrazol-4-yl)-2-benzo­furan-1(3H)-one
Source: Acta Crystallogr Sect E Struct Rep Online. 2013 Jun 29;69(Pt 7):o1181–2. doi: 10.1107/S1600536813017479 (PMC3770437; doi:10.1107/S1600536813017479)
Supplement: Supplementary file 2 [file e-69-o1181-Isup2.hkl]

#
# h,k,l, Fc-squared, Fo-squared, sigma(Fo-squared) and status flag
#
data_I
_shelx_title ' import in P 21/n'
_shelx_refln_list_code          4
_shelx_F_calc_maximum      150.50
_exptl_crystal_F_000       640.00
_reflns_d_resolution_high  0.7700
 
loop_
 _symmetry_equiv_pos_as_xyz
 'x, y, z'
 '-x, y+1/2, -z+1/2'
 '-x, -y, -z'
 'x, -y-1/2, z-1/2'
 
_cell_length_a    10.0451
_cell_length_b    15.0631
_cell_length_c    12.2008
_cell_angle_alpha  90.000
_cell_angle_beta  123.257
_cell_angle_gamma  90.000
 
_shelx_F_squared_multiplier     1.000
 
loop_
 _refln_index_h
 _refln_index_k
 _refln_index_l
 _refln_F_squared_calc
 _refln_F_squared_meas
 _refln_F_squared_sigma
 _refln_observed_status
   2   0   0      458.24      426.91     12.34 o
   3   0   0     2301.84     2231.13     53.07 o
   4   0   0       24.06       24.43      3.31 o
   5   0   0     1244.64     1287.96     31.14 o
   6   0   0        8.72        4.21      2.83 o
   7   0   0       43.98       35.83      3.95 o
   8   0   0       41.48       48.97      6.82 o
   9   0   0      286.56      406.43     20.47 o
  10   0   0       73.13       68.44     10.24 o
   2   1   0       73.60       63.61      1.71 o
   3   1   0       14.98        6.66      0.85 o
   4   1   0      192.54      209.29      4.01 o
   5   1   0      502.97      659.45     12.46 o
   6   1   0      131.68      131.08      4.24 o
   7   1   0       36.08       33.00      2.54 o
   8   1   0       14.96       20.25      3.60 o
   9   1   0       25.42       32.59      5.12 o
  10   1   0       10.02        4.77      4.97 o
   1   2   0     1186.68     1105.95     17.91 o
   2   2   0      220.33      188.78      3.79 o
   3   2   0       28.20       42.75      1.71 o
   4   2   0     1608.61     1788.67     30.24 o
   5   2   0        7.67        4.44      0.93 o
   6   2   0        5.65        6.16      2.00 o
   7   2   0      152.72      138.75      5.36 o
   8   2   0      137.57      138.93      7.14 o
   9   2   0        8.34       -0.39      5.52 o
  10   2   0       16.53       22.97      5.88 o
   1   3   0    15740.28    14373.10    220.60 o
   2   3   0     1430.38     1532.64     24.66 o
   3   3   0     2514.51     2525.32     40.46 o
   4   3   0      329.31      344.53      7.06 o
   5   3   0      240.50      243.46      5.82 o
   6   3   0      238.61      226.04      4.89 o
   7   3   0        7.11        4.54      2.02 o
   8   3   0       31.09       29.13      4.29 o
   9   3   0       15.95       24.12      5.39 o
  10   3   0       22.90       27.77      5.53 o
   0   4   0       10.42        2.70      0.57 o
   1   4   0     2045.70     1966.65     25.94 o
   2   4   0      982.45      923.63     15.45 o
   3   4   0     1011.92     1037.21     17.44 o
   4   4   0        2.60        2.87      1.75 o
   5   4   0     1019.73     1186.47     20.61 o
   6   4   0       20.63       19.51      1.17 o
   7   4   0        0.08        1.94      1.48 o
   8   4   0        0.20       -2.70      2.70 o
   9   4   0        0.06       -3.00      3.64 o
  10   4   0        0.08       -4.33      4.33 o
   1   5   0      568.82      609.68      9.35 o
   2   5   0        2.76       -0.34      1.18 o
   3   5   0      118.52       84.07      3.13 o
   4   5   0      248.55      256.16      4.71 o
   5   5   0       19.38       18.76      1.70 o
   6   5   0       60.58       56.38      3.04 o
   7   5   0        2.45        2.28      0.68 o
   8   5   0        1.21       -1.81      2.70 o
   9   5   0       10.30        6.95      5.31 o
  10   5   0        0.00       -2.77      7.23 o
   0   6   0      235.38      280.22      5.54 o
   1   6   0        2.51        1.28      0.88 o
   2   6   0     1331.46     1281.81     51.98 o
   3   6   0        2.71        1.96      0.98 o
   4   6   0      107.51       74.51      2.73 o
   5   6   0      265.85      254.09      6.64 o
   6   6   0       30.85       30.18      1.43 o
   7   6   0      198.07      224.40      9.80 o
   8   6   0       15.96        8.59      3.23 o
   9   6   0        3.00        2.30      4.44 o
  10   6   0        0.83        2.18      4.92 o
   1   7   0      180.30      174.72      3.38 o
   2   7   0      255.22      282.69      4.31 o
   3   7   0        6.59       10.67      1.85 o
   4   7   0      228.24      248.13      6.04 o
   5   7   0      153.24      149.13      5.71 o
   6   7   0      110.92      102.63      4.23 o
   7   7   0        8.11        4.87      2.81 o
   8   7   0        0.47       -2.59      2.59 o
   9   7   0       12.77        8.48      4.03 o
   0   8   0     3742.77     4515.55     80.51 o
   1   8   0       72.26       68.96      1.87 o
   2   8   0      215.80      254.72      4.83 o
   3   8   0      138.03      155.44      3.87 o
   4   8   0        4.79        2.03      1.44 o
   5   8   0        0.09       -0.03      1.57 o
   6   8   0        4.36        2.84      1.77 o
   7   8   0       47.80       47.66      4.47 o
   8   8   0       13.50       10.29      4.11 o
   9   8   0        9.00       11.40      8.63 o
   1   9   0        1.49        0.54      0.93 o
   2   9   0        0.01       -0.33      0.68 o
   3   9   0       32.36       28.79      1.76 o
   4   9   0      301.35      330.03      7.10 o
   5   9   0      453.98      504.17     11.76 o
   6   9   0       20.21       12.81      3.33 o
   7   9   0        5.35        2.26      6.42 o
   8   9   0        2.57       -4.88      4.88 o
   9   9   0        0.13       -3.89      4.42 o
   0  10   0      120.26      115.04      3.71 o
   1  10   0       10.05       12.67      1.27 o
   2  10   0       17.20       19.57      1.22 o
   3  10   0      398.16      428.33      7.77 o
   4  10   0      694.42      798.08     12.99 o
   5  10   0       19.22       15.80      2.65 o
   6  10   0       18.15       12.33      5.02 o
   7  10   0        0.07       -3.60      3.60 o
   8  10   0        1.94        5.28      7.83 o
   9  10   0        3.31        6.22      6.42 o
   1  11   0        5.03        5.13      1.66 o
   2  11   0        4.82        4.41      1.04 o
   3  11   0      503.32      552.21      9.78 o
   4  11   0        0.84        1.05      1.62 o
   5  11   0        2.39        3.23      2.20 o
   6  11   0        6.53        0.81      8.43 o
   7  11   0       11.26        6.29      4.21 o
   8  11   0        2.99        4.12      7.53 o
   0  12   0       16.24       11.76      1.84 o
   1  12   0       32.22       27.77      2.39 o
   2  12   0       34.40       38.54      1.89 o
   3  12   0      228.00      228.45      6.99 o
   4  12   0        6.44        1.84      2.14 o
   5  12   0      330.38      386.30     11.39 o
   6  12   0        0.67       -0.85      2.82 o
   7  12   0        6.48        9.48      5.39 o
   8  12   0       32.60       27.72      6.40 o
   1  13   0       40.41       39.49      2.46 o
   2  13   0       48.79       52.11      2.39 o
   3  13   0       65.92       61.82      4.33 o
   4  13   0       13.80       17.02      3.32 o
   5  13   0        0.18       -2.60      2.60 o
   6  13   0       37.57       42.71      4.74 o
   7  13   0       20.29       31.02      4.63 o
   0  14   0       40.26       46.57      4.33 o
   1  14   0      119.46      105.59      5.16 o
   2  14   0       22.90       20.93      2.90 o
   3  14   0        0.37       -3.05      3.05 o
   4  14   0       17.02       16.77      3.60 o
   5  14   0        6.00        5.02      2.71 o
   6  14   0       19.31       18.46      4.63 o
   7  14   0        0.04        1.29      4.09 o
   1  15   0       21.96       17.19      2.34 o
   2  15   0       12.05       13.10      2.26 o
   3  15   0        6.38        3.14      2.66 o
   4  15   0       10.01        8.55      3.16 o
   5  15   0        0.01        2.34      3.32 o
   6  15   0        1.42        4.69      4.09 o
   0  16   0       31.93       13.17      8.03 o
   1  16   0       30.26       34.42      3.43 o
   2  16   0       20.52       28.17      2.84 o
   3  16   0        7.24        5.15      3.75 o
   4  16   0        0.38        4.50      3.37 o
   5  16   0        4.09        2.96      3.40 o
   1  17   0        0.32       -1.55      3.89 o
   2  17   0       72.84       80.10      5.94 o
   3  17   0        1.83        2.20      3.50 o
   4  17   0        1.16       -4.88      4.88 o
   0  18   0        1.57        2.41      5.22 o
   1  18   0        3.48       -3.11      8.44 o
   2  18   0       11.33       10.68      3.69 o
   3  18   0        3.19        1.12      4.19 o
 -11   1   1        0.13       -4.61      4.61 o
 -10   1   1        8.59        2.91      4.46 o
  -9   1   1      237.74      269.43     11.49 o
  -8   1   1      123.65       97.74      4.98 o
  -7   1   1      193.63      195.38      5.67 o
  -6   1   1       54.82       53.65      2.65 o
  -5   1   1       42.59       52.67      2.43 o
  -4   1   1      276.83      288.61      4.54 o
  -3   1   1       46.15       44.36      1.53 o
  -2   1   1       19.12       20.94      1.13 o
   1   1   1     8476.11     7594.99    127.66 o
   2   1   1     1559.00     1407.02     20.49 o
   3   1   1      120.41      121.37      3.20 o
   4   1   1       34.18       38.95      1.23 o
   5   1   1      182.72      183.36      5.12 o
   6   1   1      143.29      165.33      5.09 o
   7   1   1        6.97        7.82      2.28 o
   8   1   1        8.75        2.52      3.37 o
   9   1   1        0.70       -1.57      4.28 o
  10   1   1        5.19       14.00      5.17 o
 -10   2   1       17.86       14.17      5.16 o
  -9   2   1        5.02        5.67      3.75 o
  -8   2   1       13.24        5.73      2.43 o
  -7   2   1       38.02       40.05      2.85 o
  -6   2   1      680.71      766.23     13.63 o
  -5   2   1       25.90       15.01      0.72 o
  -4   2   1      441.64      461.86      7.65 o
  -3   2   1     1492.55     1361.25     19.89 o
  -2   2   1      231.13      224.75      3.24 o
  -1   2   1    10182.59     8639.96    108.71 o
   0   2   1      228.51      238.51      6.59 o
   1   2   1    13763.05    12382.08    209.85 o
   2   2   1      923.10      904.56     21.09 o
   3   2   1       40.92       34.41      1.21 o
   4   2   1      113.67      103.31      4.66 o
   5   2   1       18.30       16.40      1.82 o
   6   2   1       23.42       23.34      2.22 o
   7   2   1      108.41       98.34      4.58 o
   8   2   1       22.84       12.81      3.62 o
   9   2   1        2.91        3.54      4.29 o
  10   2   1       22.97       26.61      5.96 o
 -10   3   1        1.26        0.10      6.82 o
  -9   3   1       94.22      111.83      7.71 o
  -8   3   1      121.45      147.36      6.75 o
  -7   3   1       93.40       83.77      2.58 o
  -6   3   1        8.70        9.47      1.38 o
  -5   3   1      102.63       91.99      3.00 o
  -4   3   1      104.88      122.47      3.25 o
  -3   3   1      340.44      336.91      5.44 o
  -2   3   1      620.59      619.89      9.13 o
  -1   3   1        1.53        1.92      0.40 o
   0   3   1     4741.57     4223.82     46.88 o
   1   3   1      688.00      692.07     10.45 o
   2   3   1     1026.18     1035.92     17.03 o
   3   3   1     1360.18     1430.60     24.27 o
   4   3   1      653.31      796.84     12.66 o
   5   3   1       19.16       22.39      2.00 o
   6   3   1        4.48        4.20      1.77 o
   7   3   1       19.05       20.98      2.48 o
   8   3   1        6.36        5.52      3.26 o
   9   3   1        4.95        8.57      5.53 o
 -10   4   1       14.64       18.05      5.16 o
  -9   4   1       42.30       47.25      4.96 o
  -8   4   1      376.23      421.98     10.99 o
  -7   4   1      180.60      182.67      4.73 o
  -6   4   1       41.46       45.37      2.03 o
  -5   4   1        0.79        0.66      0.94 o
  -4   4   1       22.96       26.22      1.18 o
  -3   4   1      888.47      917.23     15.25 o
  -2   4   1     1736.74     1590.52     25.94 o
  -1   4   1      462.61      426.77      5.21 o
   0   4   1      895.18      860.14      9.55 o
   1   4   1     6830.96     6389.32     82.10 o
   2   4   1      637.38      655.04     10.00 o
   3   4   1      157.64      175.51      5.45 o
   4   4   1      119.09      109.60      5.31 o
   5   4   1       97.38      119.54      3.32 o
   6   4   1       16.54       10.15      2.22 o
   7   4   1       58.01       64.47      3.94 o
   8   4   1       10.03       18.22     11.54 o
   9   4   1        0.52       -3.75      4.42 o
 -10   5   1        0.89        0.21      7.63 o
  -9   5   1        7.70        4.48      3.19 o
  -8   5   1      318.87      385.54     10.51 o
  -7   5   1        3.16        5.24      1.22 o
  -6   5   1       89.13       76.00      3.13 o
  -5   5   1        0.24       -0.35      0.73 o
  -4   5   1     4075.06     4622.89     83.28 o
  -3   5   1      511.33      511.87      9.24 o
  -2   5   1       29.00       17.13      0.94 o
  -1   5   1      682.77      623.16      9.28 o
   0   5   1      586.60      578.91      7.00 o
   1   5   1     3496.70     3780.51     50.89 o
   2   5   1       11.32        6.67      1.29 o
   3   5   1      678.69      682.62     11.84 o
   4   5   1        5.13        5.64      1.43 o
   5   5   1      131.26      134.16      4.41 o
   6   5   1       80.06       86.36      3.78 o
   7   5   1        2.00        3.89      3.08 o
   8   5   1       51.27       57.08      5.77 o
   9   5   1       23.70       23.61      9.33 o
 -10   6   1        2.63       -0.71      4.25 o
  -9   6   1       10.50        7.85      4.19 o
  -8   6   1       44.85       50.09      6.22 o
  -7   6   1       10.21       10.94      1.26 o
  -6   6   1        6.94        8.58      0.90 o
  -5   6   1        2.84        1.12      1.23 o
  -4   6   1      310.47      335.15      7.04 o
  -3   6   1       94.02      104.59      3.01 o
  -2   6   1      399.16      419.04      6.33 o
  -1   6   1     1810.46     1925.05     22.29 o
   0   6   1      163.21      142.38      2.41 o
   1   6   1     2004.57     2072.47     25.72 o
   2   6   1      863.47      880.15     18.13 o
   3   6   1      909.87     1000.94     17.74 o
   4   6   1      102.17      114.02      3.07 o
   5   6   1       65.59       70.67      4.12 o
   6   6   1        0.06        1.16      1.45 o
   7   6   1        2.73        3.47      2.09 o
   8   6   1       17.15       14.85      5.11 o
   9   6   1        1.94        8.63      5.06 o
 -10   7   1        0.74       -5.34      6.14 o
  -9   7   1       30.57       28.58      9.03 o
  -8   7   1        1.41        2.85      5.12 o
  -7   7   1        0.51        2.24      1.87 o
  -6   7   1       16.05       15.68      2.22 o
  -5   7   1       30.84       30.21      2.23 o
  -4   7   1      453.81      484.64      9.75 o
  -3   7   1       22.35       16.08      1.25 o
  -2   7   1       76.26       82.25      2.60 o
  -1   7   1      905.52      956.31     11.56 o
   0   7   1      197.96      159.76      2.69 o
   1   7   1      761.65      859.95     11.21 o
   2   7   1      709.69      706.79     11.45 o
   3   7   1      284.08      293.70      6.51 o
   4   7   1      427.03      469.43     10.09 o
   5   7   1       24.89       22.60      2.43 o
   6   7   1       72.45       66.35      3.64 o
   7   7   1       12.07       12.56      2.58 o
   8   7   1        3.81        0.21      4.23 o
   9   7   1        0.58       -5.32      5.32 o
 -10   8   1        5.13        3.32      4.60 o
  -9   8   1       13.59       24.77      5.40 o
  -8   8   1        4.92        6.21      3.28 o
  -7   8   1      187.43      204.25      8.86 o
  -6   8   1       40.14       35.65      2.91 o
  -5   8   1      142.62      131.66      4.46 o
  -4   8   1        4.12        3.09      1.22 o
  -3   8   1      101.74      109.08      6.21 o
  -2   8   1      610.88      571.24      8.87 o
  -1   8   1      190.29      221.73      3.48 o
   0   8   1      429.04      458.59      6.16 o
   1   8   1       38.46       43.27      2.52 o
   2   8   1     1129.49     1197.63     17.22 o
   3   8   1      143.71      142.82      3.81 o
   4   8   1      213.72      219.08      6.07 o
   5   8   1       69.19       60.72      4.66 o
   6   8   1        0.03        2.82      4.82 o
   7   8   1        6.90        7.41      2.02 o
   8   8   1       11.50       14.67      8.43 o
   9   8   1       37.25       32.01      6.03 o
  -9   9   1        0.51       -4.34      4.34 o
  -8   9   1        0.00       -1.66      5.42 o
  -7   9   1       58.37       50.59      6.52 o
  -6   9   1       30.43       26.66      2.49 o
  -5   9   1      229.68      237.94      6.50 o
  -4   9   1       10.35        5.16      1.33 o
  -3   9   1      476.94      530.53      7.59 o
  -2   9   1       11.83       10.97      1.18 o
  -1   9   1       21.92       20.15      1.55 o
   0   9   1      251.08      272.72      4.29 o
   1   9   1      385.17      477.71      7.30 o
   2   9   1      419.80      488.26      7.36 o
   3   9   1       23.99       24.26      1.91 o
   4   9   1      143.69      124.14      6.63 o
   5   9   1      372.74      377.44      9.66 o
   6   9   1      185.17      210.30     11.44 o
   7   9   1        2.43        0.96      1.97 o
   8   9   1        0.11        2.52      5.52 o
  -9  10   1        6.68       17.63      5.32 o
  -8  10   1        7.30        1.50      7.63 o
  -7  10   1        0.28        0.24      3.18 o
  -6  10   1      266.15      292.48     11.49 o
  -5  10   1        0.84        0.56      1.56 o
  -4  10   1      312.67      318.91      6.32 o
  -3  10   1      247.44      271.52      6.08 o
  -2  10   1       30.11       25.48      1.64 o
  -1  10   1       42.77       48.04      1.78 o
   0  10   1       27.32       21.09      1.38 o
   1  10   1       38.54       36.68      1.77 o
   2  10   1      144.59      144.04      3.08 o
   3  10   1        8.51        7.17      1.67 o
   4  10   1     1328.56     1519.77     25.54 o
   5  10   1        1.65       -1.72      2.84 o
   6  10   1        2.84       -1.10      3.16 o
   7  10   1       24.48       38.52      8.63 o
   8  10   1        6.14        5.38      4.17 o
  -9  11   1        0.49        5.62      8.23 o
  -8  11   1        1.16        1.35      4.31 o
  -7  11   1        0.74        2.05      3.19 o
  -6  11   1       80.41       96.86      6.57 o
  -5  11   1        7.96        0.99      1.82 o
  -4  11   1        1.38        1.58      1.48 o
  -3  11   1      135.38      136.34      3.27 o
  -2  11   1       10.31        4.32      1.52 o
  -1  11   1      253.55      253.10      5.56 o
   0  11   1        2.57        1.67      1.25 o
   1  11   1       14.77       14.87      1.35 o
   2  11   1       12.71       11.52      1.35 o
   3  11   1      136.23      145.21      4.17 o
   4  11   1      231.81      231.16      5.78 o
   5  11   1      241.70      259.62     11.13 o
   6  11   1       18.32       14.49      4.19 o
   7  11   1        0.52       -4.08      4.08 o
   8  11   1       15.93       17.78      9.33 o
  -8  12   1        8.53       16.47      5.63 o
  -7  12   1        0.55       -2.00      4.00 o
  -6  12   1       18.35       13.77      2.86 o
  -5  12   1       11.57       14.04      2.86 o
  -4  12   1       19.50       26.39      2.27 o
  -3  12   1       36.74       39.53      1.95 o
  -2  12   1       60.53       72.50      2.77 o
  -1  12   1      223.68      244.94      5.02 o
   0  12   1      576.48      644.77     10.01 o
   1  12   1        4.16        5.12      1.14 o
   2  12   1       26.77       21.59      1.54 o
   3  12   1      157.36      154.21      4.51 o
   4  12   1       24.50       25.04      3.70 o
   5  12   1      162.14      178.20     10.65 o
   6  12   1       83.19       93.93      7.31 o
   7  12   1        1.03       -4.42      4.42 o
  -8  13   1        5.81        7.36      5.28 o
  -7  13   1        0.23       -3.76      3.76 o
  -6  13   1        6.54        9.45      3.94 o
  -5  13   1        2.23        0.14      2.80 o
  -4  13   1      374.48      401.39     15.94 o
  -3  13   1       15.92       13.82      2.47 o
  -2  13   1       99.11       94.71      4.75 o
  -1  13   1        0.16       -1.45      1.45 o
   0  13   1       49.25       52.13      2.20 o
   1  13   1        1.18        1.25      1.27 o
   2  13   1       97.28       87.79      4.46 o
   3  13   1       45.14       48.97      3.74 o
   4  13   1        1.21        7.15      2.76 o
   5  13   1      140.97      162.07      7.29 o
   6  13   1       10.75       13.61      3.47 o
   7  13   1        0.19        3.24      3.59 o
  -7  14   1       18.28       21.38      8.49 o
  -6  14   1       14.15       10.44      4.01 o
  -5  14   1        1.13        2.08      3.11 o
  -4  14   1        1.91        0.91      3.05 o
  -3  14   1       33.78       29.41      2.46 o
  -2  14   1        8.47       16.01      3.01 o
  -1  14   1       23.51       17.40      3.41 o
   0  14   1       24.24       23.01      2.30 o
   1  14   1        1.60        1.95      2.20 o
   2  14   1       53.42       56.89      2.88 o
   3  14   1       14.49       12.86      2.74 o
   4  14   1       22.29       24.26      4.16 o
   5  14   1        5.15        5.07      8.57 o
   6  14   1       26.19       21.56      4.35 o
  -6  15   1        7.47        9.79      5.74 o
  -5  15   1        2.95       -2.00      3.90 o
  -4  15   1        3.55        5.10      3.43 o
  -3  15   1        0.08        0.09      1.44 o
  -2  15   1       16.93       20.70      3.74 o
  -1  15   1      185.78      201.27      8.95 o
   0  15   1        1.90        1.94      1.86 o
   1  15   1        0.65        2.46      1.68 o
   2  15   1       44.39       42.41      3.27 o
   3  15   1       10.14        9.72      3.48 o
   4  15   1        2.33        4.67      3.22 o
   5  15   1        2.04       -1.79      5.16 o
  -6  16   1        3.44        2.17      4.46 o
  -5  16   1        3.86        3.40      3.58 o
  -4  16   1        0.46        3.79      3.48 o
  -3  16   1        1.25       -1.47      2.70 o
  -2  16   1        8.84        2.84      2.53 o
  -1  16   1       53.78       53.60      5.73 o
   0  16   1       10.05       10.30      2.30 o
   1  16   1        8.97       10.28      2.60 o
   2  16   1        1.86        5.12      3.86 o
   3  16   1        0.00        0.22      3.97 o
   4  16   1        0.85       -2.89      3.33 o
   5  16   1        6.09       13.05      6.34 o
  -5  17   1        0.00       -1.23      3.88 o
  -4  17   1        0.78        2.26      3.32 o
  -3  17   1       12.60       14.96      4.22 o
  -2  17   1        1.39        7.19      5.02 o
  -1  17   1       15.11       19.27      3.50 o
   0  17   1        6.48       -1.50      5.51 o
   1  17   1        4.33        5.36      3.27 o
   2  17   1       17.09       13.41      4.13 o
   3  17   1       22.35       19.24      6.19 o
   4  17   1        4.33        6.98      4.40 o
  -3  18   1       11.34       15.50      8.95 o
  -2  18   1       20.09       23.11      5.40 o
  -1  18   1        0.05       -0.75      3.60 o
   0  18   1        1.56       -4.48      4.48 o
   1  18   1       26.43       29.67      4.60 o
   2  18   1        3.43       -3.54      3.54 o
  -1  19   1        0.50       -3.61      9.23 o
   0  19   1       15.46       16.76      5.25 o
 -11   0   2        0.75        4.42      6.22 o
 -10   0   2      117.43      121.95     17.46 o
  -9   0   2      383.89      451.99     21.88 o
  -8   0   2      964.52     1209.22     32.03 o
  -7   0   2       70.96       56.55      4.31 o
  -6   0   2      124.66      117.11      5.25 o
  -5   0   2     2062.09     2148.15     51.32 o
  -4   0   2        4.41        1.68      1.92 o
  -3   0   2       19.14       19.30      0.83 o
  -2   0   2      451.37      446.19     11.08 o
  -1   0   2       41.08       45.77      0.93 o
   1   0   2     2355.56     2247.07     61.92 o
   2   0   2       82.48       89.68      2.83 o
   3   0   2       17.90       15.22      1.02 o
   4   0   2        5.30        7.90      4.52 o
   5   0   2       64.84       60.75      9.93 o
   6   0   2     1018.40     1142.47     31.68 o
   7   0   2      155.42      167.19     10.84 o
   8   0   2       17.03       21.07      7.63 o
   9   0   2       23.11       19.27      7.23 o
 -11   1   2       10.47        6.09      5.22 o
 -10   1   2       86.43       81.03      6.24 o
  -9   1   2        1.26        2.80      2.34 o
  -8   1   2      181.99      178.91      5.57 o
  -7   1   2      370.29      447.26      9.39 o
  -6   1   2       24.50       24.11      1.92 o
  -5   1   2       66.55       73.16      2.44 o
  -4   1   2        3.85        2.48      0.47 o
  -3   1   2      797.28      728.43      9.07 o
  -2   1   2       36.72       26.71      0.67 o
  -1   1   2      186.96      162.35      2.76 o
   0   1   2     1481.28     1274.11     16.62 o
   1   1   2     2261.24     1984.17     26.08 o
   2   1   2      919.51      943.47     14.51 o
   3   1   2     1340.75     1406.34     24.36 o
   4   1   2     1120.26     1293.58     20.07 o
   5   1   2      140.95      154.81      4.61 o
   6   1   2       58.05       56.39      3.59 o
   7   1   2       16.58       12.68      3.25 o
   8   1   2        6.92        9.94      3.62 o
   9   1   2       37.20       30.53      7.02 o
 -11   2   2       60.74       57.69      7.43 o
 -10   2   2        7.05       19.18      5.39 o
  -9   2   2       14.81       11.56      2.81 o
  -8   2   2       20.30       23.51      2.26 o
  -7   2   2        2.66        2.78      1.41 o
  -6   2   2       33.29       27.43      1.11 o
  -5   2   2      150.47      151.87      2.86 o
  -4   2   2      181.77      142.74      2.61 o
  -3   2   2      281.30      258.11      3.86 o
  -2   2   2     4521.49     4362.11     81.56 o
  -1   2   2      262.88      222.62      2.43 o
   0   2   2     4028.50     3787.78     48.40 o
   1   2   2      263.59      215.47      3.60 o
   2   2   2      140.00      165.08      4.26 o
   3   2   2      885.34      985.05     15.19 o
   4   2   2        5.15        4.28      1.47 o
   5   2   2        7.22       10.11      3.12 o
   6   2   2      382.06      428.84     12.48 o
   7   2   2       76.92       66.16      5.32 o
   8   2   2        2.19        5.05      6.62 o
   9   2   2        6.31        4.72      4.25 o
 -11   3   2        8.56        3.13      6.62 o
 -10   3   2       15.81       24.33     13.45 o
  -9   3   2        1.90       -0.63      2.15 o
  -8   3   2      513.81      574.27     11.37 o
  -7   3   2      197.22      207.12      3.65 o
  -6   3   2       97.08       92.69      3.00 o
  -5   3   2      281.85      352.71      5.49 o
  -4   3   2      733.34      763.65     11.86 o
  -3   3   2     4627.12     4761.68     66.29 o
  -2   3   2        7.90        4.28      1.13 o
  -1   3   2     1262.65     1163.49     12.53 o
   0   3   2      550.52      463.76      5.97 o
   1   3   2     5494.54     5549.47     87.13 o
   2   3   2      156.93      117.10      2.70 o
   3   3   2        1.40        2.30      0.81 o
   4   3   2       13.55       13.15      1.31 o
   5   3   2       40.90       39.87      2.55 o
   6   3   2      116.36      111.73      3.18 o
   7   3   2        4.39       12.89      3.62 o
   8   3   2        1.12       -2.62      4.75 o
   9   3   2        3.00        6.02      4.39 o
 -11   4   2        1.68       -1.30      4.40 o
 -10   4   2        4.83       14.68      5.32 o
  -9   4   2        0.01       -0.39      3.23 o
  -8   4   2       37.21       35.75      2.72 o
  -7   4   2        4.20        4.72      1.04 o
  -6   4   2       44.99       48.15      1.80 o
  -5   4   2      401.93      454.14      7.79 o
  -4   4   2      696.91      828.03     12.60 o
  -3   4   2      280.84      268.65      4.57 o
  -2   4   2      483.58      423.40      6.08 o
  -1   4   2      200.74      171.74      2.46 o
   0   4   2      384.92      360.87      4.56 o
   1   4   2      386.87      448.57      7.32 o
   2   4   2      501.40      522.96     11.10 o
   3   4   2      253.30      264.42      5.10 o
   4   4   2      107.22      128.13      3.46 o
   5   4   2      452.81      512.98      9.42 o
   6   4   2      121.03      129.44      5.30 o
   7   4   2      154.08      181.02     12.54 o
   8   4   2        3.46        0.09      3.97 o
   9   4   2        3.27        6.44     11.04 o
 -11   5   2        1.57        1.57      6.62 o
 -10   5   2        3.50       10.79      5.57 o
  -9   5   2        2.73        1.52      2.97 o
  -8   5   2        0.17        1.20      0.84 o
  -7   5   2        1.96        1.35      0.98 o
  -6   5   2        0.66        0.81      0.87 o
  -5   5   2       35.09       37.61      2.05 o
  -4   5   2      431.20      461.73      8.62 o
  -3   5   2        0.02        1.80      0.58 o
  -2   5   2       28.89       27.75      1.13 o
  -1   5   2      803.37      715.72      9.75 o
   0   5   2      724.00      734.70      9.61 o
   1   5   2      283.16      249.78      4.71 o
   2   5   2        6.29        2.52      0.85 o
   3   5   2       81.32       72.40      3.61 o
   4   5   2       23.43       19.97      1.47 o
   5   5   2       43.68       35.32      2.97 o
   6   5   2      177.02      165.19      5.79 o
   7   5   2        1.40       -1.10      3.18 o
   8   5   2        2.90        0.03      5.92 o
   9   5   2        0.18       -4.17      4.74 o
 -10   6   2        0.27        1.93      6.82 o
  -9   6   2       37.79       33.19      4.33 o
  -8   6   2       89.87       83.12      3.78 o
  -7   6   2      125.33      125.55      4.53 o
  -6   6   2        8.35       14.53      2.46 o
  -5   6   2       20.42       16.24      1.55 o
  -4   6   2        2.74        1.98      1.09 o
  -3   6   2      516.87      528.94      7.95 o
  -2   6   2      251.93      221.23      3.65 o
  -1   6   2       15.77       14.44      1.01 o
   0   6   2        3.30       -0.56      0.65 o
   1   6   2     1332.88     1308.13     19.63 o
   2   6   2      164.22      178.04      3.69 o
   3   6   2       72.51       60.43      1.94 o
   4   6   2        1.70        0.95      1.16 o
   5   6   2       69.74       67.21      4.59 o
   6   6   2        8.45        4.30      1.54 o
   7   6   2       13.23        4.69      3.62 o
   8   6   2        0.22       -4.78      5.17 o
   9   6   2        0.37       -5.75      8.83 o
 -10   7   2        6.77       13.13      4.90 o
  -9   7   2       29.08       37.94      5.75 o
  -8   7   2       16.78       10.36      2.30 o
  -7   7   2       73.46       66.35      3.49 o
  -6   7   2        0.83       -1.45      1.45 o
  -5   7   2       11.27        9.42      1.97 o
  -4   7   2      525.31      531.11     10.11 o
  -3   7   2      875.45      981.10     15.63 o
  -2   7   2      413.20      434.33      6.59 o
  -1   7   2      630.73      671.99      9.05 o
   0   7   2     1427.78     1626.05     22.41 o
   1   7   2       81.50       52.74      1.52 o
   2   7   2      647.41      729.86     12.13 o
   3   7   2       37.19       34.76      1.43 o
   4   7   2       70.91       69.76      3.38 o
   5   7   2      176.20      168.38      8.57 o
   6   7   2      232.87      252.47      8.26 o
   7   7   2       57.89       62.02      3.63 o
   8   7   2       11.54        3.21      5.68 o
 -10   8   2        5.30        0.63      4.09 o
  -9   8   2        5.75        6.19      3.62 o
  -8   8   2      176.68      210.45     14.03 o
  -7   8   2      271.29      246.30      7.16 o
  -6   8   2        2.44        0.26      1.83 o
  -5   8   2       39.42       33.05      2.50 o
  -4   8   2       10.47        7.72      1.35 o
  -3   8   2        5.68        3.06      1.15 o
  -2   8   2      980.33     1043.00     14.74 o
  -1   8   2      390.37      388.24      5.20 o
   0   8   2      204.60      218.99      3.49 o
   1   8   2      303.11      291.73      5.31 o
   2   8   2      254.12      231.07      4.93 o
   3   8   2      106.24       93.44      3.62 o
   4   8   2       54.05       49.44      3.01 o
   5   8   2       21.50       18.81      2.73 o
   6   8   2       24.23       15.51      3.49 o
   7   8   2        5.59        6.64      4.08 o
   8   8   2        9.94        3.50      4.39 o
 -10   9   2        3.05        3.35      5.62 o
  -9   9   2        2.15        2.91      4.37 o
  -8   9   2        7.90        8.00      3.17 o
  -7   9   2      220.00      232.10      9.72 o
  -6   9   2       25.99       19.13      2.98 o
  -5   9   2       45.98       53.44      3.05 o
  -4   9   2        0.01        1.76      1.83 o
  -3   9   2        7.39       10.74      1.26 o
  -2   9   2       47.86       34.21      2.36 o
  -1   9   2        0.30        0.45      0.76 o
   0   9   2       11.76        9.85      1.03 o
   1   9   2       77.47       76.87      2.08 o
   2   9   2      218.77      216.13      4.56 o
   3   9   2      459.05      520.28      9.86 o
   4   9   2       10.23        9.95      2.01 o
   5   9   2       51.66       51.56      6.02 o
   6   9   2        1.21       -0.52      2.91 o
   7   9   2        0.89        7.63      4.39 o
   8   9   2        0.61       -0.98      4.79 o
  -9  10   2        3.09        5.92      7.73 o
  -8  10   2        9.73        8.69      6.22 o
  -7  10   2        3.28        5.12      3.37 o
  -6  10   2       18.54       19.96      2.47 o
  -5  10   2      179.09      198.47      5.34 o
  -4  10   2       88.04       90.31      2.87 o
  -3  10   2       73.50       72.43      2.52 o
  -2  10   2        5.98        5.82      1.12 o
  -1  10   2      293.39      313.98      7.92 o
   0  10   2      221.27      216.77      5.06 o
   1  10   2       24.08       25.49      1.34 o
   2  10   2      174.07      197.73      4.60 o
   3  10   2       79.14       81.64      3.01 o
   4  10   2      137.67      137.57      5.25 o
   5  10   2        0.98        0.76      4.62 o
   6  10   2       17.86       11.93      3.97 o
   7  10   2        0.08        0.54      5.18 o
   8  10   2        5.79       -3.01      6.02 o
  -9  11   2       13.00        5.88     11.64 o
  -8  11   2        9.06       -2.67      7.43 o
  -7  11   2       28.57       20.44      3.82 o
  -6  11   2        3.29        0.41      2.02 o
  -5  11   2      714.18      783.97     13.52 o
  -4  11   2        7.56        4.05      1.66 o
  -3  11   2      282.94      279.27      5.78 o
  -2  11   2       16.64       17.32      1.56 o
  -1  11   2       38.14       36.58      1.59 o
   0  11   2       10.90       10.95      1.13 o
   1  11   2        0.02        0.11      1.49 o
   2  11   2        1.71        0.45      1.25 o
   3  11   2       18.23       19.80      1.89 o
   4  11   2       11.03        4.78      2.20 o
   5  11   2       32.44       37.63      4.82 o
   6  11   2        3.84        2.50      3.40 o
   7  11   2       22.19       15.25      4.82 o
  -9  12   2        0.00        6.62      8.83 o
  -8  12   2       22.32       15.83      5.14 o
  -7  12   2        1.63        4.21      3.15 o
  -6  12   2       27.58       28.83      3.94 o
  -5  12   2       68.88       65.12      5.48 o
  -4  12   2      518.78      566.40      8.19 o
  -3  12   2       17.28       21.41      2.02 o
  -2  12   2       68.30       50.07      2.45 o
  -1  12   2       15.44       15.22      1.46 o
   0  12   2       13.09       13.69      1.42 o
   1  12   2       75.61       70.23      2.99 o
   2  12   2       17.10       13.40      1.95 o
   3  12   2      200.87      217.29      7.48 o
   4  12   2        7.35        4.53      2.49 o
   5  12   2      128.93      151.12      8.33 o
   6  12   2        0.04        3.56     10.44 o
   7  12   2        0.00       -0.90      8.23 o
  -8  13   2       12.36        9.92      3.97 o
  -7  13   2       23.44       21.75      4.27 o
  -6  13   2       10.99        7.71      3.01 o
  -5  13   2        1.85        4.34      2.53 o
  -4  13   2        0.13       -0.04      0.93 o
  -3  13   2        1.23        2.27      1.89 o
  -2  13   2      141.78      144.90      4.23 o
  -1  13   2      221.74      238.80      5.04 o
   0  13   2       19.35       12.75      1.54 o
   1  13   2       39.81       36.81      2.18 o
   2  13   2      131.20      144.46      5.87 o
   3  13   2       18.23       16.75      3.28 o
   4  13   2        1.12       -2.04      2.31 o
   5  13   2        0.23        0.74      3.97 o
   6  13   2       23.86       30.21      7.07 o
  -8  14   2        4.80        4.62      6.82 o
  -7  14   2        9.12        3.01      3.90 o
  -6  14   2       22.87       15.13      4.52 o
  -5  14   2        4.57        9.20      3.00 o
  -4  14   2       28.62       33.81      3.62 o
  -3  14   2       17.40       18.33      3.09 o
  -2  14   2       51.22       43.00      4.55 o
  -1  14   2      104.04       98.69      3.94 o
   0  14   2        2.05       -0.24      1.67 o
   1  14   2      186.46      189.36      5.82 o
   2  14   2       46.52       31.13      3.28 o
   3  14   2       15.85        8.91      4.29 o
   4  14   2       11.66       15.59      3.78 o
   5  14   2       18.63       16.57      4.00 o
   6  14   2       16.07       13.92      4.17 o
  -7  15   2        1.55        1.43      4.81 o
  -6  15   2        0.69       -1.32      3.86 o
  -5  15   2       26.57       25.76      3.84 o
  -4  15   2       18.90       21.48      3.97 o
  -3  15   2       80.65       74.96      5.42 o
  -2  15   2        1.84        2.01      1.82 o
  -1  15   2       23.55       26.05      3.62 o
   0  15   2       59.14       47.45      3.29 o
   1  15   2        0.40        4.26      2.12 o
   2  15   2        0.97       -0.01      3.31 o
   3  15   2        0.01        1.09      3.15 o
   4  15   2        0.33        5.08      4.31 o
   5  15   2        1.40        3.43      3.36 o
  -6  16   2        7.38        7.54      4.82 o
  -5  16   2        8.42        4.22      4.30 o
  -4  16   2        0.07        0.81      3.14 o
  -3  16   2        8.34        3.39      3.02 o
  -2  16   2        1.97       -1.91      3.01 o
  -1  16   2        0.80        1.77      1.95 o
   0  16   2       15.86       12.62      2.97 o
   1  16   2      126.09      136.21      5.66 o
   2  16   2       16.68       12.07      3.55 o
   3  16   2        6.26       16.83      4.18 o
   4  16   2        0.57       -2.07      4.56 o
  -5  17   2        3.93       -4.67      4.67 o
  -4  17   2        1.03       -0.98      5.81 o
  -3  17   2       17.73       18.07      4.81 o
  -2  17   2        3.90        2.30      3.48 o
  -1  17   2        8.12        7.87      4.26 o
   0  17   2        0.07       -3.73      4.01 o
   1  17   2       10.18       12.30      6.51 o
   2  17   2       16.79       14.77      4.16 o
   3  17   2       33.40       33.01      4.71 o
  -4  18   2        0.12       -0.80      8.23 o
  -3  18   2        8.23       10.76      4.85 o
  -2  18   2        3.09       -1.94      4.04 o
  -1  18   2        3.03        5.13      4.03 o
   0  18   2        5.58        9.67      6.25 o
   1  18   2       11.46        7.41      3.80 o
   2  18   2        0.68        0.13      6.52 o
  -2  19   2        5.94       -6.42      6.42 o
  -1  19   2       18.92       38.94     11.24 o
   0  19   2       14.65        9.67      4.91 o
 -11   1   3        2.69        0.92      4.31 o
 -10   1   3        9.21       10.68      2.81 o
  -9   1   3      471.58      543.09     14.48 o
  -8   1   3       96.87      109.00      3.13 o
  -7   1   3      219.17      240.18      5.03 o
  -6   1   3        2.94        1.49      0.70 o
  -5   1   3      950.60      973.24     12.42 o
  -4   1   3      365.46      346.07      4.24 o
  -3   1   3     3349.61     3201.66     31.97 o
  -2   1   3    22650.82    18780.86    575.22 o
  -1   1   3    10952.00    10369.77    184.57 o
   0   1   3     3173.95     3099.14     40.41 o
   1   1   3     3040.30     3155.72     45.39 o
   2   1   3        1.80        0.80      0.73 o
   3   1   3      284.42      275.44      5.16 o
   4   1   3      342.44      379.99     12.05 o
   5   1   3      161.42      156.54      4.90 o
   6   1   3       42.79       39.91      3.14 o
   7   1   3        5.88       -2.52      4.62 o
   8   1   3        2.60        9.98      5.45 o
   9   1   3        2.93       10.82      6.88 o
 -11   2   3       76.99       78.81     12.64 o
 -10   2   3       17.21       24.72      3.97 o
  -9   2   3       16.19        8.74      2.25 o
  -8   2   3        1.55        1.15      1.22 o
  -7   2   3      191.12      231.41      4.40 o
  -6   2   3      128.34      141.99      2.66 o
  -5   2   3       80.85       70.37      1.77 o
  -4   2   3        5.35        4.65      0.58 o
  -3   2   3      577.15      568.25      7.33 o
  -2   2   3      353.16      344.21      5.37 o
  -1   2   3     5207.77     5009.31     49.45 o
   0   2   3      477.65      503.59      6.99 o
   1   2   3       93.16       99.68      2.23 o
   2   2   3        8.95        3.30      0.97 o
   3   2   3      147.86      124.32      3.59 o
   4   2   3      170.92      165.83      4.36 o
   5   2   3        7.59        9.23      1.23 o
   6   2   3        3.19        0.00      2.42 o
   7   2   3       21.41       17.64      3.68 o
   8   2   3        7.33       18.67     12.85 o
   9   2   3        1.88       -6.42      6.42 o
 -11   3   3        3.28        5.91      8.03 o
 -10   3   3        7.11        6.26      4.52 o
  -9   3   3       28.62       22.96      2.58 o
  -8   3   3       18.76       14.84      1.85 o
  -7   3   3      147.47      170.48      3.23 o
  -6   3   3      652.56      722.43     10.62 o
  -5   3   3      329.11      365.50      5.69 o
  -4   3   3        0.32        0.59      0.53 o
  -3   3   3     2172.67     2194.17     29.07 o
  -2   3   3      702.77      708.57      7.93 o
  -1   3   3      111.55      106.08      1.49 o
   0   3   3      408.66      361.61      5.62 o
   1   3   3       36.66       27.93      1.43 o
   2   3   3     1421.94     1531.32     22.98 o
   3   3   3      468.93      536.43      9.22 o
   4   3   3      712.99      787.73     15.33 o
   5   3   3       11.77        5.83      1.70 o
   6   3   3      246.56      257.45      8.22 o
   7   3   3        8.23        0.62      8.53 o
   8   3   3       23.99       36.10      6.02 o
 -11   4   3        8.47       15.25      6.23 o
 -10   4   3        5.54        5.55      3.90 o
  -9   4   3        5.98        3.39      1.96 o
  -8   4   3      244.09      256.83      6.06 o
  -7   4   3      111.23      112.88      2.89 o
  -6   4   3      147.99      162.99      3.33 o
  -5   4   3      253.04      234.55      4.40 o
  -4   4   3      458.18      531.32      7.66 o
  -3   4   3      580.96      558.17      7.87 o
  -2   4   3      486.70      499.96      6.48 o
  -1   4   3       89.60       64.08      1.38 o
   0   4   3        1.14        2.39      0.58 o
   1   4   3     2228.69     2557.67     48.62 o
   2   4   3      105.49      107.02      2.68 o
   3   4   3      162.84      157.50      3.96 o
   4   4   3      154.82      169.92      4.44 o
   5   4   3        0.09       -0.33      1.66 o
   6   4   3       32.12       29.03      3.05 o
   7   4   3       14.42       12.24      3.55 o
   8   4   3        1.84        2.33      4.96 o
 -11   5   3        0.00        2.47      4.11 o
 -10   5   3        0.93        3.68      3.74 o
  -9   5   3        0.01        1.30      1.31 o
  -8   5   3      157.57      142.01      3.76 o
  -7   5   3       29.11       28.14      1.59 o
  -6   5   3       38.34       47.45      1.97 o
  -5   5   3        6.83        8.83      1.34 o
  -4   5   3     1014.64     1242.05     18.25 o
  -3   5   3       38.88       40.87      1.33 o
  -2   5   3       66.70       61.57      1.34 o
  -1   5   3      292.62      303.22      3.82 o
   0   5   3      102.98      115.87      2.29 o
   1   5   3     1234.65     1312.36     23.31 o
   2   5   3      314.34      426.52      8.02 o
   3   5   3        8.21        8.94      1.27 o
   4   5   3       17.68       13.28      1.46 o
   5   5   3       99.44       96.78      3.20 o
   6   5   3       41.37       34.07      4.68 o
   7   5   3        7.96       12.71      3.94 o
   8   5   3       16.90       16.08      6.16 o
 -11   6   3        1.49        2.72      5.16 o
 -10   6   3        1.68        1.89      3.51 o
  -9   6   3       22.54       19.57      2.96 o
  -8   6   3      299.10      318.08     10.21 o
  -7   6   3      194.51      178.86      5.24 o
  -6   6   3      320.90      337.48      7.87 o
  -5   6   3       21.73       23.99      1.71 o
  -4   6   3        1.11        1.36      0.75 o
  -3   6   3      504.38      525.64      8.72 o
  -2   6   3      120.61      120.89      2.02 o
  -1   6   3       60.63       68.03      1.62 o
   0   6   3       18.18       17.27      1.26 o
   1   6   3      721.69      798.70     11.70 o
   2   6   3        4.58        5.37      1.36 o
   3   6   3       18.25       18.22      1.75 o
   4   6   3      537.70      619.51     12.68 o
   5   6   3        0.08        0.83      1.65 o
   6   6   3       10.33       14.24      3.71 o
   7   6   3        0.70        6.41      4.96 o
   8   6   3       14.90       12.04      4.54 o
 -11   7   3        0.46        3.60      5.19 o
 -10   7   3        0.14       -0.34      5.14 o
  -9   7   3       54.58       49.90      5.20 o
  -8   7   3       75.89       81.80      6.23 o
  -7   7   3      138.89      153.85      4.34 o
  -6   7   3       29.92       25.34      2.34 o
  -5   7   3       64.07       49.94      2.33 o
  -4   7   3       26.84       26.92      1.56 o
  -3   7   3       47.93       49.76      2.54 o
  -2   7   3      749.24      817.52     11.94 o
  -1   7   3      638.99      723.09     10.47 o
   0   7   3      625.51      617.32      9.08 o
   1   7   3      247.28      254.74      4.47 o
   2   7   3      122.29      138.29      3.39 o
   3   7   3      154.56      157.19      3.81 o
   4   7   3       62.33       69.27      2.49 o
   5   7   3      297.98      291.83     10.46 o
   6   7   3        7.35        3.53      1.91 o
   7   7   3        8.16       -5.74     10.24 o
   8   7   3        1.69        2.21      5.82 o
 -11   8   3        0.54       12.24      9.63 o
 -10   8   3        7.93        1.00      5.42 o
  -9   8   3        0.09        2.48      4.42 o
  -8   8   3        5.08        4.11      2.34 o
  -7   8   3       80.27       76.84      5.93 o
  -6   8   3        4.44        2.75      1.79 o
  -5   8   3       31.80       26.67      1.86 o
  -4   8   3       12.32       10.99      0.99 o
  -3   8   3      239.75      271.73      5.65 o
  -2   8   3       50.09       54.31      1.58 o
  -1   8   3       21.20       16.70      1.06 o
   0   8   3      443.13      463.31      6.96 o
   1   8   3       87.10       74.40      2.36 o
   2   8   3      504.99      578.22     10.34 o
   3   8   3       26.83       19.35      2.52 o
   4   8   3      202.29      222.80      7.03 o
   5   8   3      266.02      294.93      8.81 o
   6   8   3       27.45       34.38      3.18 o
   7   8   3        0.00        1.99      4.82 o
   8   8   3       13.14       -6.42      6.42 o
 -10   9   3        0.66        5.72      5.71 o
  -9   9   3       13.33       16.56      5.39 o
  -8   9   3       21.67       28.55      3.58 o
  -7   9   3       40.52       30.77      2.81 o
  -6   9   3       24.10       19.91      2.12 o
  -5   9   3       37.61       35.00      2.05 o
  -4   9   3      233.20      211.11      3.86 o
  -3   9   3     1071.87     1185.92     17.80 o
  -2   9   3       59.07       80.51      1.97 o
  -1   9   3        0.07        1.07      0.76 o
   0   9   3      381.65      401.18      6.44 o
   1   9   3      180.34      214.72      4.54 o
   2   9   3        0.50       -1.50      1.50 o
   3   9   3      523.88      593.97     11.62 o
   4   9   3       48.67       40.62      3.30 o
   5   9   3       36.87       27.59      2.96 o
   6   9   3        7.11        2.17      2.56 o
   7   9   3        8.29        2.28      4.27 o
 -10  10   3        4.25        1.59     11.84 o
  -9  10   3        0.16       -2.74      4.10 o
  -8  10   3        0.02        3.81      3.62 o
  -7  10   3      215.30      237.98      8.34 o
  -6  10   3      206.90      227.06      8.27 o
  -5  10   3      190.90      209.42      4.85 o
  -4  10   3      291.64      311.91      6.00 o
  -3  10   3       36.63       37.74      1.80 o
  -2  10   3       23.74       24.43      1.56 o
  -1  10   3      472.90      537.41      7.88 o
   0  10   3        4.10        1.22      0.98 o
   1  10   3      225.01      231.77      4.49 o
   2  10   3      189.94      209.84      4.78 o
   3  10   3      175.07      197.17      5.63 o
   4  10   3      186.09      203.40      8.94 o
   5  10   3       26.31       30.94      6.01 o
   6  10   3        0.34       -0.17      3.79 o
   7  10   3        0.09       -5.59      5.59 o
 -10  11   3        2.16       -1.20      6.22 o
  -9  11   3        8.49        4.52      9.33 o
  -8  11   3        0.02        2.43     13.25 o
  -7  11   3        0.85        0.97      2.75 o
  -6  11   3      703.21      829.31     22.52 o
  -5  11   3       74.80       73.12      2.99 o
  -4  11   3        0.23        0.89      1.41 o
  -3  11   3      304.57      322.07      5.88 o
  -2  11   3        1.61       -0.27      1.26 o
  -1  11   3       11.54        9.17      1.26 o
   0  11   3       76.73      101.41      2.73 o
   1  11   3      344.86      386.35      6.68 o
   2  11   3      490.94      551.42      9.99 o
   3  11   3       68.70       67.65      3.62 o
   4  11   3      266.48      293.50     16.56 o
   5  11   3       22.72       16.29      8.03 o
   6  11   3        1.49        8.59      4.57 o
   7  11   3        0.00       -4.10      4.83 o
  -9  12   3       33.66       33.84      6.16 o
  -8  12   3        0.79        5.53      4.14 o
  -7  12   3       58.80       58.79      5.11 o
  -6  12   3        9.45        6.92      3.20 o
  -5  12   3      152.07      169.97      5.45 o
  -4  12   3        3.85        0.88      2.08 o
  -3  12   3       22.18       20.91      1.79 o
  -2  12   3      295.09      359.22      7.78 o
  -1  12   3      296.49      342.65      8.83 o
   0  12   3      255.23      280.42      6.19 o
   1  12   3       13.22       11.06      1.49 o
   2  12   3      316.86      290.85      7.87 o
   3  12   3       30.58       31.43      4.29 o
   4  12   3       63.10       57.03      5.86 o
   5  12   3        0.71        4.84      4.15 o
   6  12   3        9.00        9.63      5.05 o
  -9  13   3       21.05       25.29      9.63 o
  -8  13   3        1.24        3.26      3.38 o
  -7  13   3        0.22        0.85      2.70 o
  -6  13   3        1.13       -1.52      3.47 o
  -5  13   3        5.04        5.13      2.63 o
  -4  13   3      297.52      335.64     10.22 o
  -3  13   3       19.56       14.11      2.61 o
  -2  13   3      123.24      120.06      3.65 o
  -1  13   3        2.95        2.62      1.32 o
   0  13   3      192.75      197.50      5.03 o
   1  13   3       32.93       29.01      2.08 o
   2  13   3       28.28       26.12      5.73 o
   3  13   3       85.23       73.77      5.75 o
   4  13   3        6.82        3.97      2.96 o
   5  13   3       38.85       35.00      5.25 o
   6  13   3        8.31        2.70      4.99 o
  -8  14   3       14.23        9.36      4.04 o
  -7  14   3        4.18        5.94      3.38 o
  -6  14   3        0.53        2.45      5.45 o
  -5  14   3       32.43       34.70      5.06 o
  -4  14   3       27.42       36.01      4.99 o
  -3  14   3      101.74      115.80      4.84 o
  -2  14   3       15.41       12.32      2.22 o
  -1  14   3       38.60       39.08      2.66 o
   0  14   3        0.01        1.15      2.05 o
   1  14   3       12.44       14.12      2.29 o
   2  14   3       48.72       44.22      3.63 o
   3  14   3        1.08        0.87      2.58 o
   4  14   3       10.63        8.78      4.25 o
   5  14   3        6.30        4.94      4.29 o
  -8  15   3        1.25       -8.63      8.63 o
  -7  15   3       22.97       22.58      4.66 o
  -6  15   3        2.95        8.57      3.86 o
  -5  15   3        6.06        3.43      2.69 o
  -4  15   3       32.79       26.21      3.39 o
  -3  15   3        0.02        3.01      2.80 o
  -2  15   3       60.20       60.24      3.96 o
  -1  15   3      100.05       86.26      5.27 o
   0  15   3       36.00       32.60      3.00 o
   1  15   3        1.86        0.09      1.72 o
   2  15   3       12.45       18.64      3.83 o
   3  15   3       28.79       32.85      4.17 o
   4  15   3        3.70        6.63      3.28 o
   5  15   3       13.39        8.23      9.73 o
  -7  16   3        6.17       -0.80      6.02 o
  -6  16   3        0.44        0.65      4.03 o
  -5  16   3        4.16        4.78      3.47 o
  -4  16   3        7.13        5.84      6.16 o
  -3  16   3       11.39       12.88      4.02 o
  -2  16   3       11.69       12.68      3.27 o
  -1  16   3        2.00       -1.23      2.39 o
   0  16   3       72.45       84.70      4.53 o
   1  16   3       36.17       46.40      8.79 o
   2  16   3        6.81       13.73      3.98 o
   3  16   3        2.80        4.43      3.59 o
   4  16   3       20.02       21.95      5.04 o
  -6  17   3        2.83       -0.40      8.23 o
  -5  17   3        0.89       -1.99      3.57 o
  -4  17   3       35.55       35.67      4.98 o
  -3  17   3       17.06       14.47      4.77 o
  -2  17   3       23.83       30.17      4.28 o
  -1  17   3        0.29        1.31      2.98 o
   0  17   3        0.15        1.16      3.55 o
   1  17   3        0.14       -2.98      2.98 o
   2  17   3        8.07        3.96      5.26 o
   3  17   3        0.74        4.21      6.82 o
  -5  18   3        1.63       -4.62      8.23 o
  -4  18   3        1.62       -8.23      8.23 o
  -3  18   3       49.47       48.47      5.87 o
  -2  18   3        3.17       -0.72      3.91 o
  -1  18   3       40.77       33.81      4.56 o
   0  18   3        0.01       -3.96      3.96 o
   1  18   3        0.32       -2.22      3.52 o
   2  18   3        0.16        0.26      6.03 o
  -2  19   3       14.18       -0.40     10.04 o
  -1  19   3        0.87       -9.23      9.23 o
 -12   0   4        5.69        2.21      6.22 o
 -11   0   4        0.38       11.04      7.23 o
 -10   0   4       75.38       65.29      8.93 o
  -9   0   4      210.88      233.38     11.77 o
  -8   0   4      141.50      133.93      5.05 o
  -7   0   4       61.16       40.04      2.02 o
  -6   0   4      140.86      129.51      3.37 o
  -5   0   4       60.62       64.67      3.22 o
  -4   0   4      604.68      643.21     11.06 o
  -3   0   4      555.03      547.54      8.47 o
  -2   0   4     5631.47     5139.54    115.02 o
  -1   0   4     7324.10     6652.42    119.35 o
   0   0   4     2102.77     1952.70     41.03 o
   1   0   4       37.35       42.80      1.88 o
   2   0   4       61.20       43.76      2.04 o
   3   0   4      220.08      200.92      5.34 o
   4   0   4        2.55        2.58      1.23 o
   5   0   4       84.68       97.12      6.14 o
   6   0   4       74.74       94.73      8.03 o
   7   0   4       17.00       13.65      7.23 o
   8   0   4       43.41       25.09     10.04 o
 -12   1   4        3.79       -0.33      4.94 o
 -11   1   4       20.50       20.67      4.39 o
 -10   1   4      133.13      151.62     10.11 o
  -9   1   4      121.63      138.25      6.14 o
  -8   1   4       10.38        9.23      1.48 o
  -7   1   4      630.31      703.91      9.98 o
  -6   1   4      370.80      395.90      6.89 o
  -5   1   4      348.69      377.06      4.98 o
  -4   1   4      778.61      814.53      8.92 o
  -3   1   4       35.11       22.59      0.79 o
  -2   1   4     8363.17     7674.26    156.78 o
  -1   1   4     1664.31     1602.31     21.02 o
   0   1   4     1225.75     1285.16     19.60 o
   1   1   4     1092.80     1183.42     21.22 o
   2   1   4      184.25      183.94      3.39 o
   3   1   4       87.53       94.66      3.99 o
   4   1   4      283.15      305.94      6.16 o
   5   1   4        8.37        6.73      2.28 o
   6   1   4      105.34      120.71      6.60 o
   7   1   4      132.57      152.00     17.06 o
   8   1   4        0.26       -0.56      4.68 o
 -12   2   4        0.02        1.53      7.83 o
 -11   2   4       23.96       26.91      5.11 o
 -10   2   4       53.85       46.90      3.30 o
  -9   2   4        0.03       -0.69      1.49 o
  -8   2   4        0.36        0.53      1.03 o
  -7   2   4       78.71       75.02      2.10 o
  -6   2   4      374.11      436.06      5.84 o
  -5   2   4      629.46      715.13      8.76 o
  -4   2   4     1251.40     1305.89     14.31 o
  -3   2   4      856.05      765.01      8.56 o
  -2   2   4     3803.30     3817.76     37.81 o
  -1   2   4       29.74       33.49      0.82 o
   0   2   4      483.30      476.97      6.83 o
   1   2   4      212.86      204.82      3.57 o
   2   2   4     1515.54     1735.54     35.94 o
   3   2   4       77.76       75.27      2.93 o
   4   2   4      115.72      104.45      3.10 o
   5   2   4      195.80      213.39      7.59 o
   6   2   4       43.83       42.40      5.10 o
   7   2   4       21.95       26.23      5.12 o
   8   2   4        7.10       -2.11      6.12 o
 -12   3   4        2.30       10.49      5.53 o
 -11   3   4        0.57       -4.04      4.04 o
 -10   3   4       23.10       22.08      3.28 o
  -9   3   4       73.20       84.41      2.68 o
  -8   3   4       45.26       39.63      1.66 o
  -7   3   4        1.64        2.40      0.91 o
  -6   3   4       21.29       17.54      1.11 o
  -5   3   4      758.38      926.50     11.07 o
  -4   3   4      108.51      101.21      1.91 o
  -3   3   4        6.18        4.91      0.47 o
  -2   3   4     1632.86     1643.20     15.99 o
  -1   3   4      175.62      172.18      2.42 o
   0   3   4       49.49       37.66      1.17 o
   1   3   4       64.14       41.69      1.83 o
   2   3   4        0.00        1.53      0.96 o
   3   3   4       54.46       44.51      3.07 o
   4   3   4      162.12      181.39      5.48 o
   5   3   4        0.03        1.09      2.02 o
   6   3   4        0.48       -3.21      5.02 o
   7   3   4        1.32       -2.05      3.82 o
   8   3   4        0.00       12.16      9.43 o
 -12   4   4        0.25        1.46      9.23 o
 -11   4   4        2.83       -0.71      5.25 o
 -10   4   4        0.38       -0.17      2.91 o
  -9   4   4       10.16        7.46      1.27 o
  -8   4   4       77.93       75.71      2.66 o
  -7   4   4      104.88      101.13      2.49 o
  -6   4   4      147.59      161.12      3.06 o
  -5   4   4      372.51      403.59      5.82 o
  -4   4   4      394.19      415.10      8.59 o
  -3   4   4       27.18       18.42      0.76 o
  -2   4   4      703.99      754.20      9.81 o
  -1   4   4      167.11      140.15      2.05 o
   0   4   4       46.36       37.57      1.26 o
   1   4   4      187.96      181.78      3.70 o
   2   4   4       19.98       16.11      1.38 o
   3   4   4      112.90      116.03      3.26 o
   4   4   4       82.84       78.54      3.91 o
   5   4   4      233.40      255.03      7.47 o
   6   4   4       85.20       76.95      5.75 o
   7   4   4        0.76        5.62      4.97 o
   8   4   4       63.35       77.38      8.64 o
 -11   5   4        6.78        2.21      4.48 o
 -10   5   4       52.79       52.55      7.28 o
  -9   5   4       20.16       15.93      1.38 o
  -8   5   4        5.09        4.32      1.35 o
  -7   5   4        1.53        1.66      1.06 o
  -6   5   4       79.96       73.95      2.26 o
  -5   5   4      532.30      579.85     11.47 o
  -4   5   4      587.83      700.40     13.47 o
  -3   5   4       17.76       20.30      0.87 o
  -2   5   4      463.75      491.00      6.93 o
  -1   5   4      253.90      257.34      4.52 o
   0   5   4       10.52        5.94      0.83 o
   1   5   4      390.66      407.82      7.09 o
   2   5   4       11.73        7.85      1.09 o
   3   5   4       45.55       58.85      2.74 o
   4   5   4       30.02       31.79      2.09 o
   5   5   4      140.08      129.59      5.67 o
   6   5   4       30.64       22.41      3.82 o
   7   5   4        4.78        0.50     11.74 o
   8   5   4        0.03       -5.41     13.35 o
 -11   6   4        0.03       -4.21      4.31 o
 -10   6   4       72.09       88.82      8.58 o
  -9   6   4        0.02       -2.07      2.07 o
  -8   6   4       87.18       66.03      3.71 o
  -7   6   4       26.74       24.41      1.79 o
  -6   6   4      137.90      129.73      3.25 o
  -5   6   4       57.63       38.28      1.36 o
  -4   6   4      108.93      139.61      2.71 o
  -3   6   4      143.15      130.01      2.67 o
  -2   6   4      657.06      730.83      8.59 o
  -1   6   4      408.28      454.91      6.23 o
   0   6   4      884.34      972.57     12.63 o
   1   6   4        0.39        0.98      0.87 o
   2   6   4      103.42       98.56      2.61 o
   3   6   4       57.77       67.11      3.60 o
   4   6   4        0.21       -0.88      1.27 o
   5   6   4       84.79       92.04      4.21 o
   6   6   4       59.95       62.06      5.59 o
   7   6   4        0.31        2.21      3.69 o
   8   6   4        0.56        1.40      8.63 o
 -11   7   4        1.06        4.81      4.86 o
 -10   7   4       20.56       19.67      2.81 o
  -9   7   4      142.24      162.21      8.52 o
  -8   7   4       45.51       43.06      2.67 o
  -7   7   4        7.14        8.23      1.68 o
  -6   7   4        1.23       -0.13      0.94 o
  -5   7   4        8.92       12.65      1.10 o
  -4   7   4      821.98      914.60     12.29 o
  -3   7   4      706.52      780.47     11.13 o
  -2   7   4      327.69      370.90      4.79 o
  -1   7   4      185.83      224.69      3.71 o
   0   7   4      284.42      301.74      4.73 o
   1   7   4        5.24        7.39      1.06 o
   2   7   4       74.59       69.94      2.78 o
   3   7   4        2.52        1.21      1.08 o
   4   7   4        7.99        5.68      1.21 o
   5   7   4      139.34      159.44      5.10 o
   6   7   4        1.51        2.95      4.11 o
   7   7   4       11.62       10.82     10.74 o
 -11   8   4        0.00        8.76      9.13 o
 -10   8   4        0.00       -1.14      3.51 o
  -9   8   4       48.00       50.48      7.12 o
  -8   8   4      143.62      137.93      5.17 o
  -7   8   4      188.51      217.03      5.53 o
  -6   8   4      343.90      367.55      7.59 o
  -5   8   4        4.10        4.29      1.16 o
  -4   8   4       58.68       47.06      1.77 o
  -3   8   4       10.91        3.52      0.98 o
  -2   8   4      364.52      368.06      4.95 o
  -1   8   4      587.08      687.83      9.74 o
   0   8   4      252.34      284.99      4.89 o
   1   8   4        0.14        0.39      0.82 o
   2   8   4        1.08        3.53      1.07 o
   3   8   4      273.82      300.93      5.99 o
   4   8   4       34.83       38.17      2.63 o
   5   8   4       14.94       20.46      3.55 o
   6   8   4        0.75        0.23      3.17 o
   7   8   4        1.13       -0.44      5.42 o
 -11   9   4        0.73       -6.02      6.02 o
 -10   9   4        1.58        3.66      8.93 o
  -9   9   4        9.99       12.32      4.14 o
  -8   9   4        0.29       -1.96      2.14 o
  -7   9   4      373.83      380.07      8.68 o
  -6   9   4       75.42       81.64      2.68 o
  -5   9   4       19.62       18.86      1.19 o
  -4   9   4       10.84       12.59      1.17 o
  -3   9   4        5.23        4.02      0.99 o
  -2   9   4      334.36      336.81      4.81 o
  -1   9   4        6.19        6.38      1.08 o
   0   9   4       40.81       33.52      1.64 o
   1   9   4       75.76       74.66      2.65 o
   2   9   4      152.40      132.06      4.05 o
   3   9   4      173.77      179.92      8.69 o
   4   9   4       28.43       27.19      1.97 o
   5   9   4       65.85       71.01      4.62 o
   6   9   4        3.10       -3.11      3.55 o
   7   9   4        0.61       -1.61      3.97 o
 -10  10   4        2.56       -1.00      5.81 o
  -9  10   4        3.13       -2.64      3.94 o
  -8  10   4       13.08       12.81      3.05 o
  -7  10   4       24.95       23.55      2.50 o
  -6  10   4        1.06        3.14      1.58 o
  -5  10   4      291.49      325.60      5.38 o
  -4  10   4        6.38        5.10      1.18 o
  -3  10   4      219.29      252.90      6.58 o
  -2  10   4       33.31       28.68      1.38 o
  -1  10   4      114.28      122.82      3.00 o
   0  10   4       39.19       39.62      1.83 o
   1  10   4        0.24        1.62      1.27 o
   2  10   4      267.69      287.01      6.34 o
   3  10   4      112.38      103.78      4.58 o
   4  10   4      136.81      161.84      6.87 o
   5  10   4       25.57       24.71      4.17 o
   6  10   4        0.09       11.84      4.87 o
 -10  11   4        3.24        7.18      4.53 o
  -9  11   4        9.25        8.65      5.39 o
  -8  11   4        0.17       -1.05      2.22 o
  -7  11   4        8.27        9.57      3.21 o
  -6  11   4        3.40        1.81      1.55 o
  -5  11   4      137.34      144.59      3.28 o
  -4  11   4      507.72      616.18     11.55 o
  -3  11   4      176.21      180.58      6.27 o
  -2  11   4        2.02        0.59      1.09 o
  -1  11   4        0.57        0.09      1.21 o
   0  11   4       19.68       23.43      1.79 o
   1  11   4      300.12      314.61      6.60 o
   2  11   4        0.90        2.48      1.77 o
   3  11   4        0.56        1.86      2.82 o
   4  11   4       13.93       22.36      5.27 o
   5  11   4       90.91      102.65     13.45 o
   6  11   4       12.62        9.93      4.40 o
  -9  12   4        0.06        0.36      3.37 o
  -8  12   4        0.60        0.90      3.89 o
  -7  12   4        4.01        3.21      2.43 o
  -6  12   4        3.39        2.57      2.07 o
  -5  12   4      111.96      109.44      2.98 o
  -4  12   4       71.68       72.45      3.24 o
  -3  12   4        4.55        3.62      1.30 o
  -2  12   4        0.11        0.15      1.29 o
  -1  12   4        0.04       -0.28      1.14 o
   0  12   4       59.52       49.72      2.32 o
   1  12   4       36.85       27.75      2.17 o
   2  12   4       88.25       95.39      4.83 o
   3  12   4       18.26       16.55      3.34 o
   4  12   4        0.71       -4.26      4.79 o
   5  12   4        1.00        1.16      4.39 o
   6  12   4       17.88        6.22      8.83 o
  -9  13   4        1.58        0.24      3.81 o
  -8  13   4        0.70       -1.70      4.47 o
  -7  13   4       13.41       12.15      3.76 o
  -6  13   4       26.48       23.68      3.32 o
  -5  13   4      119.93      133.15      5.88 o
  -4  13   4        3.02        1.18      1.63 o
  -3  13   4        7.35        3.87      1.47 o
  -2  13   4      501.30      584.69     10.09 o
  -1  13   4        5.64        1.70      1.27 o
   0  13   4       14.37       14.17      1.94 o
   1  13   4       19.31       18.62      2.69 o
   2  13   4        1.07        1.61      2.63 o
   3  13   4       36.88       43.89      5.71 o
   4  13   4        0.43       -1.83      3.45 o
   5  13   4        0.16        1.84      3.68 o
  -8  14   4        2.96        2.02      3.99 o
  -7  14   4       12.66       11.59      3.52 o
  -6  14   4       87.11       64.44      5.00 o
  -5  14   4        0.42       -0.99      3.48 o
  -4  14   4        1.71        0.17      2.40 o
  -3  14   4      111.50      105.61      4.34 o
  -2  14   4       11.43        3.74      1.87 o
  -1  14   4       24.24       31.29      2.96 o
   0  14   4        7.58       10.03      2.02 o
   1  14   4       39.99       34.63      5.94 o
   2  14   4        9.65       10.20      3.25 o
   3  14   4        3.24        4.67      3.43 o
   4  14   4        0.19        0.22      3.45 o
   5  14   4        3.84       -0.80      5.02 o
  -8  15   4        2.45        4.42      5.82 o
  -7  15   4        9.65        6.24      4.04 o
  -6  15   4        7.55       15.16      4.26 o
  -5  15   4       17.92       23.42      3.71 o
  -4  15   4       18.50       16.42      3.92 o
  -3  15   4       40.81       49.70      3.96 o
  -2  15   4       12.50       13.79      2.42 o
  -1  15   4       36.19       41.88      3.19 o
   0  15   4       42.91       41.01      3.30 o
   1  15   4        6.36       11.08      3.39 o
   2  15   4       12.39       18.03      4.64 o
   3  15   4        1.20       -2.16      3.01 o
   4  15   4        0.38        0.91      3.30 o
  -7  16   4       16.99       31.11      9.63 o
  -6  16   4       17.05       18.23      3.97 o
  -5  16   4        9.43        7.85      4.34 o
  -4  16   4       13.68       10.07      4.16 o
  -3  16   4       16.78       10.89      3.30 o
  -2  16   4        0.05        3.12      2.69 o
  -1  16   4       16.06       14.01      2.85 o
   0  16   4        4.49        0.38      4.01 o
   1  16   4        9.71       13.98      3.43 o
   2  16   4        0.03       -3.33      3.33 o
   3  16   4        0.06       -1.57      8.00 o
  -6  17   4        8.15       -2.41      5.82 o
  -5  17   4        0.71       -1.54      3.85 o
  -4  17   4       30.11       36.28      5.85 o
  -3  17   4       55.29       52.24      5.21 o
  -2  17   4        8.01       10.63      4.42 o
  -1  17   4        2.15       -1.91      4.19 o
   0  17   4        6.22        5.63      4.50 o
   1  17   4        1.89        4.81      4.48 o
   2  17   4        0.41       -3.90      4.63 o
  -5  18   4        8.76        0.60      5.82 o
  -4  18   4       20.52       31.55      6.65 o
  -3  18   4        0.18       -4.77      4.77 o
  -2  18   4        0.00       -2.85      3.90 o
  -1  18   4        5.58        6.12      4.82 o
   0  18   4        0.01        5.17      3.49 o
   1  18   4        8.50        7.06      6.30 o
 -12   1   5        0.07       -1.30      4.67 o
 -11   1   5       11.16        9.04      3.47 o
 -10   1   5      323.75      350.09     13.51 o
  -9   1   5       22.29       22.04      1.98 o
  -8   1   5      234.36      243.38      4.46 o
  -7   1   5      331.79      340.17      5.83 o
  -6   1   5       21.60       23.83      1.23 o
  -5   1   5       20.77       14.27      0.72 o
  -4   1   5        9.09       10.61      0.72 o
  -3   1   5     1294.39     1319.27     12.99 o
  -2   1   5        4.82        3.66      0.75 o
  -1   1   5      432.60      429.19      6.79 o
   0   1   5      634.56      640.74      9.22 o
   1   1   5      983.19     1061.53     16.86 o
   2   1   5       11.08       10.85      1.11 o
   3   1   5        3.35        3.54      1.07 o
   4   1   5      475.44      559.67     12.35 o
   5   1   5      293.79      324.34     12.14 o
   6   1   5       15.94       16.07      4.52 o
   7   1   5        6.51        5.92      3.83 o
 -12   2   5       10.61       12.58      6.92 o
 -11   2   5       18.37       22.05      4.63 o
 -10   2   5       94.42       93.68      4.12 o
  -9   2   5      196.73      227.69      4.69 o
  -8   2   5      136.18      140.27      3.12 o
  -7   2   5        7.78        7.08      0.94 o
  -6   2   5        3.61        2.14      0.63 o
  -5   2   5      344.98      371.66      4.67 o
  -4   2   5      788.91      779.71      8.87 o
  -3   2   5     1822.76     1928.05     18.56 o
  -2   2   5      552.94      529.85      5.98 o
  -1   2   5      151.35      119.22      2.04 o
   0   2   5      129.22      132.37      2.55 o
   1   2   5      137.06      138.75      3.12 o
   2   2   5      560.99      663.85     12.65 o
   3   2   5        6.04        4.62      1.29 o
   4   2   5       12.49       10.37      1.64 o
   5   2   5       15.43       16.43      2.61 o
   6   2   5       10.23        5.99      3.85 o
   7   2   5       28.23       44.89      9.73 o
 -12   3   5        5.34        4.17      4.97 o
 -11   3   5       22.45       30.19      5.62 o
 -10   3   5       41.14       43.47      3.13 o
  -9   3   5      131.21      145.56      3.80 o
  -8   3   5      475.03      551.10      8.46 o
  -7   3   5       35.45       37.23      1.43 o
  -6   3   5        9.56        6.31      0.81 o
  -5   3   5      142.99      152.06      2.67 o
  -4   3   5       30.29       27.30      1.25 o
  -3   3   5      225.49      211.01      3.04 o
  -2   3   5     1561.71     1516.31     15.62 o
  -1   3   5     1041.92     1077.39     12.68 o
   0   3   5     1235.14     1324.11     25.80 o
   1   3   5       99.23       90.18      2.47 o
   2   3   5      209.22      221.19      4.71 o
   3   3   5        7.22        7.80      1.98 o
   4   3   5       22.79       23.46      2.69 o
   5   3   5        0.03       -1.89      1.89 o
   6   3   5        6.56       -2.90      4.62 o
   7   3   5        0.02       -3.83      3.83 o
 -12   4   5        0.09       -3.31      4.71 o
 -11   4   5        0.55        1.10      3.60 o
 -10   4   5      158.01      193.92     15.90 o
  -9   4   5       48.64       43.99      2.22 o
  -8   4   5      200.56      197.43      5.32 o
  -7   4   5        5.43        4.20      0.96 o
  -6   4   5        6.66        3.11      0.89 o
  -5   4   5      157.47      133.36      2.56 o
  -4   4   5      120.20       87.53      1.92 o
  -3   4   5        0.72        2.08      0.50 o
  -2   4   5      310.38      346.91      4.29 o
  -1   4   5       64.56       69.66      2.04 o
   0   4   5      492.83      545.49      8.22 o
   1   4   5     1390.19     1475.78     22.42 o
   2   4   5      145.67      152.98      4.02 o
   3   4   5      164.56      176.04      4.39 o
   4   4   5      147.71      162.26      5.46 o
   5   4   5        9.59       12.57      2.77 o
   6   4   5        0.46        2.98      3.17 o
   7   4   5        0.96       -4.63      4.63 o
 -12   5   5        4.13        8.67      5.62 o
 -11   5   5       12.35       19.22      6.72 o
 -10   5   5       57.20       62.57      3.69 o
  -9   5   5        0.36        0.14      1.15 o
  -8   5   5      163.33      176.49      5.95 o
  -7   5   5        0.98        0.56      1.13 o
  -6   5   5        3.71        2.41      0.85 o
  -5   5   5      344.49      387.67      5.73 o
  -4   5   5     1543.57     1642.89     22.93 o
  -3   5   5        1.13        0.34      0.48 o
  -2   5   5        1.17        3.56      0.56 o
  -1   5   5     1724.71     1860.67     21.93 o
   0   5   5       15.35       17.83      1.34 o
   1   5   5       52.41       52.09      2.29 o
   2   5   5       92.94      115.93      5.35 o
   3   5   5       47.44       49.09      2.30 o
   4   5   5        0.64        0.11      1.86 o
   5   5   5      140.34      168.33     17.96 o
   6   5   5        3.00        2.41      3.25 o
   7   5   5       10.49       15.14      5.16 o
 -12   6   5        0.90       -0.50      4.92 o
 -11   6   5        1.06        5.36      6.02 o
 -10   6   5       11.28       15.21      2.63 o
  -9   6   5       38.01       28.76      2.22 o
  -8   6   5       58.77       55.13      3.47 o
  -7   6   5        3.12        0.80      1.07 o
  -6   6   5       70.81       71.62      2.07 o
  -5   6   5      451.92      502.94      6.40 o
  -4   6   5       89.94       93.09      1.94 o
  -3   6   5       59.03       57.53      3.06 o
  -2   6   5       70.19       68.90      1.44 o
  -1   6   5      166.84      187.14      3.25 o
   0   6   5       35.48       29.84      1.44 o
   1   6   5       43.80       41.93      1.70 o
   2   6   5        4.26        2.53      1.06 o
   3   6   5      116.58      115.73      3.19 o
   4   6   5       88.15       84.44      3.55 o
   5   6   5       29.46       26.84      3.83 o
   6   6   5        2.34        2.13      3.89 o
   7   6   5        5.62        5.26      5.15 o
 -11   7   5        1.90        7.05      5.02 o
 -10   7   5       18.32       20.43      2.97 o
  -9   7   5       35.58       30.91      3.12 o
  -8   7   5       87.14       70.66      3.80 o
  -7   7   5       32.81       27.79      2.29 o
  -6   7   5       11.11        8.32      1.54 o
  -5   7   5       42.66       45.27      1.39 o
  -4   7   5      204.68      217.75      4.02 o
  -3   7   5      311.44      341.84      8.46 o
  -2   7   5       22.66       17.79      0.92 o
  -1   7   5       35.27       32.26      1.17 o
   0   7   5      190.19      227.14      3.76 o
   1   7   5        0.08        0.31      1.45 o
   2   7   5       23.27       19.84      1.62 o
   3   7   5        4.88        5.80      2.00 o
   4   7   5       15.40       10.66      1.66 o
   5   7   5        7.34        7.62      2.68 o
   6   7   5        1.17       -4.60      4.96 o
   7   7   5       13.29        6.64      5.32 o
 -11   8   5        8.44       -1.16      4.82 o
 -10   8   5        1.59        6.19      4.14 o
  -9   8   5        1.16        1.28      2.53 o
  -8   8   5       14.89       10.16      2.03 o
  -7   8   5      122.99      118.28      3.60 o
  -6   8   5      289.77      293.27      4.60 o
  -5   8   5        9.58        9.56      1.06 o
  -4   8   5       18.67       24.56      1.35 o
  -3   8   5       20.78       20.93      1.27 o
  -2   8   5      238.93      250.13      4.07 o
  -1   8   5        1.60        1.90      0.83 o
   0   8   5       12.99       10.75      1.08 o
   1   8   5       13.84       17.57      1.45 o
   2   8   5        7.00        2.16      1.22 o
   3   8   5        0.98        1.44      1.18 o
   4   8   5        2.22        2.06      1.48 o
   5   8   5       24.50       18.88      3.16 o
   6   8   5       48.39       43.13      6.72 o
   7   8   5       11.70       12.04      7.43 o
 -11   9   5        3.18        1.47      6.29 o
 -10   9   5       40.99       36.79      6.30 o
  -9   9   5       57.72       58.52      8.30 o
  -8   9   5       27.08       24.63      2.71 o
  -7   9   5        3.32        0.64      1.72 o
  -6   9   5      389.65      463.89      9.42 o
  -5   9   5        4.76        1.72      1.02 o
  -4   9   5       30.67       35.61      1.62 o
  -3   9   5      695.98      774.09     14.08 o
  -2   9   5       29.98       31.13      1.46 o
  -1   9   5        3.09        3.02      0.97 o
   0   9   5        3.77        3.33      1.35 o
   1   9   5       17.44       18.51      1.36 o
   2   9   5       16.35       14.65      1.62 o
   3   9   5       25.09       17.62      1.72 o
   4   9   5        2.81        3.77      2.81 o
   5   9   5       15.16        8.85      9.93 o
   6   9   5       31.72       16.78      5.72 o
 -10  10   5        0.11        2.54      3.68 o
  -9  10   5        0.01        1.70      3.94 o
  -8  10   5        9.91        6.61      2.08 o
  -7  10   5        5.13        1.95      1.57 o
  -6  10   5        6.98        6.66      1.15 o
  -5  10   5        2.32        1.43      0.97 o
  -4  10   5      246.63      269.97      5.06 o
  -3  10   5      131.97      149.31      4.05 o
  -2  10   5       18.96       15.45      1.21 o
  -1  10   5      167.86      180.56      3.87 o
   0  10   5       10.15        9.45      1.59 o
   1  10   5      153.66      175.75      4.36 o
   2  10   5      233.47      250.24      6.04 o
   3  10   5       21.73       21.57      3.13 o
   4  10   5       15.52       14.15      3.42 o
   5  10   5        0.29        5.26      8.53 o
   6  10   5        4.32        6.24      4.75 o
 -10  11   5        3.04        2.96      4.33 o
  -9  11   5        0.33        0.70      4.01 o
  -8  11   5        5.77        2.09      2.61 o
  -7  11   5       33.50       29.34      2.80 o
  -6  11   5        1.10       -0.86      1.55 o
  -5  11   5        4.46        8.80      1.26 o
  -4  11   5       71.82       69.38      2.58 o
  -3  11   5      405.70      435.38      9.05 o
  -2  11   5       56.11       52.04      2.07 o
  -1  11   5        1.13        2.11      1.09 o
   0  11   5      325.64      371.53      7.40 o
   1  11   5      111.05      113.23      3.73 o
   2  11   5       35.97       35.21      2.69 o
   3  11   5        5.36        3.71      2.53 o
   4  11   5       51.91       47.46      7.02 o
   5  11   5        0.46        1.62      4.08 o
   6  11   5        7.23        8.43      7.02 o
 -10  12   5       11.64       15.65      8.43 o
  -9  12   5        0.88        1.22      5.15 o
  -8  12   5        0.23       -2.21      7.90 o
  -7  12   5       96.90       88.50      5.42 o
  -6  12   5       57.24       63.07      2.51 o
  -5  12   5        2.05        1.12      1.83 o
  -4  12   5        4.08        3.57      1.57 o
  -3  12   5       30.46       29.43      1.85 o
  -2  12   5      258.41      284.09      5.41 o
  -1  12   5        0.02       -0.20      1.17 o
   0  12   5        1.83        1.90      1.74 o
   1  12   5       12.79       13.32      2.43 o
   2  12   5        0.68        0.42      2.97 o
   3  12   5        4.60        6.59      2.83 o
   4  12   5        0.01        2.07      3.60 o
   5  12   5        6.73        3.36      5.74 o
  -9  13   5       27.26       29.14      5.52 o
  -8  13   5       12.67       14.50      3.87 o
  -7  13   5        1.32        9.81      3.71 o
  -6  13   5       28.42       26.50      3.01 o
  -5  13   5      188.41      194.18      7.32 o
  -4  13   5      103.32       97.06      5.21 o
  -3  13   5        2.54        0.17      1.80 o
  -2  13   5       49.18       46.10      2.37 o
  -1  13   5       21.92       17.73      2.22 o
   0  13   5       58.44       53.94      3.25 o
   1  13   5        2.85       -0.68      2.93 o
   2  13   5        2.13       -2.79      2.79 o
   3  13   5        0.01        2.27      5.47 o
   4  13   5        9.71       13.61      4.00 o
   5  13   5        2.01       -0.28      6.00 o
  -9  14   5        2.70       -3.81      5.22 o
  -8  14   5        0.39       -3.51      3.51 o
  -7  14   5        0.52        3.32      3.08 o
  -6  14   5       17.38       26.25      6.28 o
  -5  14   5        9.30        4.67      3.28 o
  -4  14   5       21.49       24.71      3.29 o
  -3  14   5       23.29       24.33      2.87 o
  -2  14   5        0.78        0.25      2.00 o
  -1  14   5       33.91       31.03      2.95 o
   0  14   5        0.01        0.48      2.53 o
   1  14   5       60.36       53.65      4.62 o
   2  14   5        0.47       -2.39      3.07 o
   3  14   5        0.33        4.35      3.30 o
   4  14   5        1.24        0.52      5.65 o
  -8  15   5        0.05       -5.39      5.39 o
  -7  15   5        1.78        6.85      3.54 o
  -6  15   5        4.65        2.28      3.11 o
  -5  15   5        3.35        1.38      3.32 o
  -4  15   5       10.09       14.10      3.36 o
  -3  15   5       18.28       16.78      3.38 o
  -2  15   5        8.26        2.71      2.69 o
  -1  15   5        3.94        6.83      2.85 o
   0  15   5       12.63       14.03      3.29 o
   1  15   5        2.45       -1.15      2.58 o
   2  15   5        0.20        1.23      3.45 o
   3  15   5        3.23        4.13      3.56 o
  -7  16   5        8.24        2.40      3.97 o
  -6  16   5       12.66       21.44      4.90 o
  -5  16   5        2.00       -0.68      3.11 o
  -4  16   5        0.00       -0.82      4.06 o
  -3  16   5        0.01       -0.94      2.94 o
  -2  16   5        0.38        0.10      2.86 o
  -1  16   5        3.46        6.11      3.38 o
   0  16   5        0.17        2.40      3.04 o
   1  16   5        3.50        3.33      3.53 o
   2  16   5       15.07       21.64      4.37 o
  -6  17   5       13.72       24.49      9.03 o
  -5  17   5        0.66        5.27      3.51 o
  -4  17   5        0.29       -0.38      3.43 o
  -3  17   5       16.15       19.35      4.81 o
  -2  17   5        9.92       12.63      5.37 o
  -1  17   5        4.81       13.05      3.43 o
   0  17   5        1.79        4.75      4.48 o
   1  17   5        7.11        4.66      4.31 o
  -4  18   5        6.01       10.44      7.02 o
  -3  18   5        2.72        7.72      3.77 o
  -2  18   5        1.47       -5.00      5.51 o
  -1  18   5       28.99       25.01      4.53 o
   0  18   5        8.52       14.15      6.53 o
 -12   0   6        3.47       -1.81      5.02 o
 -11   0   6       62.10       61.67     11.84 o
 -10   0   6      179.90      191.94      7.10 o
  -9   0   6     1043.47     1255.05     46.96 o
  -8   0   6      343.01      380.29     12.31 o
  -7   0   6       35.15       34.22      2.17 o
  -6   0   6      276.94      277.41      5.15 o
  -5   0   6      288.27      300.30      6.37 o
  -4   0   6     6544.68     6952.65    108.31 o
  -3   0   6      672.08      711.61     17.81 o
  -2   0   6        6.57        7.92      1.33 o
  -1   0   6      241.76      198.77      7.59 o
   0   0   6     1050.00     1211.26     30.04 o
   1   0   6      949.07     1056.97     20.96 o
   2   0   6      457.60      499.08     11.47 o
   3   0   6        0.26        0.64      1.57 o
   4   0   6       91.83       89.58      5.27 o
   5   0   6       20.66       18.06      6.02 o
   6   0   6       73.61       75.87      9.63 o
   7   0   6        1.77       -3.81      8.43 o
 -12   1   6        5.83       -4.76      5.22 o
 -11   1   6        0.31        2.59      2.71 o
 -10   1   6       34.73       35.72      2.57 o
  -9   1   6      536.16      631.95      9.70 o
  -8   1   6      116.32      110.77      2.96 o
  -7   1   6      485.50      534.29      7.15 o
  -6   1   6       20.43       18.02      0.88 o
  -5   1   6      345.81      355.93      4.26 o
  -4   1   6       27.81       36.25      0.85 o
  -3   1   6      346.75      328.11      4.98 o
  -2   1   6      281.08      262.92      3.42 o
  -1   1   6      303.95      311.75      4.84 o
   0   1   6      157.94      149.21      2.88 o
   1   1   6     1802.55     1988.78     26.88 o
   2   1   6      175.27      173.07      3.72 o
   3   1   6        9.05        5.67      1.27 o
   4   1   6        2.69        0.98      1.52 o
   5   1   6       75.94       93.19     10.04 o
   6   1   6        1.69        6.03      4.04 o
   7   1   6       21.62       24.32      5.98 o
 -12   2   6       12.23       11.07      4.82 o
 -11   2   6        2.97        9.14      8.33 o
 -10   2   6       16.96       16.44      1.81 o
  -9   2   6       11.21        8.60      1.41 o
  -8   2   6        8.01        6.54      1.17 o
  -7   2   6       35.18       35.01      1.49 o
  -6   2   6        1.47        0.82      0.62 o
  -5   2   6       47.06       39.05      1.47 o
  -4   2   6        1.23        0.13      0.31 o
  -3   2   6      910.33      949.77     14.24 o
  -2   2   6      112.99      131.35      1.85 o
  -1   2   6       34.90       34.69      1.32 o
   0   2   6      200.46      192.58      3.82 o
   1   2   6        4.67        5.53      1.12 o
   2   2   6      399.61      442.17      7.31 o
   3   2   6       43.64       44.66      2.37 o
   4   2   6      202.64      223.79      5.68 o
   5   2   6       59.52       54.91      5.10 o
   6   2   6       53.24       69.93     12.74 o
   7   2   6        0.04       -0.71      6.23 o
 -12   3   6        0.10       -4.11      4.11 o
 -11   3   6       46.55       46.37      5.52 o
 -10   3   6       24.63       25.96      2.15 o
  -9   3   6       17.88       16.68      1.56 o
  -8   3   6      350.14      355.46      7.48 o
  -7   3   6      185.65      189.13      3.13 o
  -6   3   6       48.38       60.16      1.90 o
  -5   3   6      966.21     1027.53     13.12 o
  -4   3   6      470.23      548.22      5.84 o
  -3   3   6      547.24      591.79      6.86 o
  -2   3   6        0.67        0.69      0.41 o
  -1   3   6      707.20      794.34      9.72 o
   0   3   6       21.37       17.39      1.14 o
   1   3   6      289.78      313.10      6.01 o
   2   3   6      115.57      122.63      3.81 o
   3   3   6        7.96        6.34      1.46 o
   4   3   6       74.34       77.75      3.22 o
   5   3   6        2.50       -3.04      3.04 o
   6   3   6        8.76        9.03      4.48 o
   7   3   6        2.86        5.44      6.31 o
 -12   4   6       28.63       34.87      7.43 o
 -11   4   6        0.76        0.76      2.24 o
 -10   4   6        0.08       -0.77      1.56 o
  -9   4   6       44.48       35.58      1.99 o
  -8   4   6        7.09        4.03      1.18 o
  -7   4   6      259.48      298.18      6.64 o
  -6   4   6      153.73      152.36      3.62 o
  -5   4   6       11.83       12.65      0.86 o
  -4   4   6       30.82       25.43      0.82 o
  -3   4   6       17.54       14.92      0.75 o
  -2   4   6      323.26      330.79      4.48 o
  -1   4   6      558.77      565.08      7.57 o
   0   4   6     1172.75     1347.21     18.46 o
   1   4   6      228.81      245.01      5.07 o
   2   4   6        5.55        7.28      1.39 o
   3   4   6       66.28       59.41      3.31 o
   4   4   6       10.59        8.09      2.05 o
   5   4   6        2.98        2.21      4.12 o
   6   4   6        4.96       -3.45      3.97 o
   7   4   6        0.35       -3.99      5.23 o
 -12   5   6        0.09       -0.90      3.83 o
 -11   5   6        5.33       14.39      5.92 o
 -10   5   6        2.11        3.54      2.02 o
  -9   5   6        2.41        3.07      1.39 o
  -8   5   6       33.67       31.31      2.14 o
  -7   5   6       87.65       90.85      2.43 o
  -6   5   6       15.93       12.51      1.15 o
  -5   5   6      580.25      666.29      8.06 o
  -4   5   6        0.15        1.24      0.56 o
  -3   5   6       44.73       48.26      1.31 o
  -2   5   6       33.47       34.10      1.10 o
  -1   5   6       10.06       11.63      0.85 o
   0   5   6        9.71        5.38      0.99 o
   1   5   6      122.11      130.45      5.12 o
   2   5   6       10.87        9.71      1.49 o
   3   5   6       38.93       32.30      2.43 o
   4   5   6       20.39       13.77      3.04 o
   5   5   6        0.03       -3.40      4.18 o
   6   5   6        7.50        0.86      8.13 o
 -12   6   6        2.04       -5.62      5.62 o
 -11   6   6        2.20       14.54      5.10 o
 -10   6   6       28.86       30.91      2.84 o
  -9   6   6        3.11        0.39      1.73 o
  -8   6   6       83.40       79.80      2.95 o
  -7   6   6        3.14        1.00      1.08 o
  -6   6   6      133.28      152.71      2.79 o
  -5   6   6      346.79      359.95      4.97 o
  -4   6   6     1299.52     1510.93     18.58 o
  -3   6   6       11.00       12.35      0.88 o
  -2   6   6      449.13      482.61      6.09 o
  -1   6   6       53.39       55.18      1.52 o
   0   6   6       11.29        6.24      0.96 o
   1   6   6       10.25       14.12      1.31 o
   2   6   6       19.47       17.79      2.05 o
   3   6   6      160.35      148.18      4.12 o
   4   6   6      152.52      156.65     17.56 o
   5   6   6        9.07       16.95      4.39 o
   6   6   6        6.20       -3.88      4.31 o
 -12   7   6        0.68        5.42      6.53 o
 -11   7   6       20.25       16.64      5.32 o
 -10   7   6       14.81       15.62      3.26 o
  -9   7   6      161.67      145.02      7.42 o
  -8   7   6        0.93        2.30      1.72 o
  -7   7   6        0.59       -0.32      1.08 o
  -6   7   6        5.09        4.86      0.97 o
  -5   7   6       20.58       19.77      1.11 o
  -4   7   6      286.84      263.76      4.87 o
  -3   7   6      280.92      310.76      4.51 o
  -2   7   6       11.00       12.06      1.14 o
  -1   7   6        3.61        2.55      0.82 o
   0   7   6      360.18      414.09      7.85 o
   1   7   6      184.34      186.64      3.85 o
   2   7   6        1.48        1.82      1.14 o
   3   7   6       17.86       15.61      1.86 o
   4   7   6       10.30        7.20      2.49 o
   5   7   6       38.64       42.72      6.00 o
   6   7   6        0.92       -6.92      6.92 o
 -11   8   6        3.78        7.80      5.37 o
 -10   8   6       16.76       28.70      4.82 o
  -9   8   6       67.60       62.17      6.95 o
  -8   8   6       27.94       23.39      2.16 o
  -7   8   6       56.76       47.52      1.83 o
  -6   8   6       26.06       22.71      1.82 o
  -5   8   6       34.44       34.08      1.46 o
  -4   8   6      147.89      153.66      4.67 o
  -3   8   6       32.45       33.21      1.34 o
  -2   8   6      286.75      346.94      4.91 o
  -1   8   6      124.00      148.42      2.94 o
   0   8   6      218.04      280.63      4.63 o
   1   8   6        3.75        2.48      1.31 o
   2   8   6       23.81       22.00      1.67 o
   3   8   6       38.06       28.79      2.20 o
   4   8   6        6.20        3.57      3.68 o
   5   8   6        4.73        0.67      3.76 o
   6   8   6       23.29       15.28      7.12 o
 -11   9   6        0.67       -1.40      6.72 o
 -10   9   6        0.34        5.15      3.92 o
  -9   9   6       14.70        4.28      2.75 o
  -8   9   6        4.39        5.68      1.69 o
  -7   9   6       20.95       14.64      1.68 o
  -6   9   6      362.64      397.64      7.66 o
  -5   9   6       12.12       11.65      1.12 o
  -4   9   6       34.22       30.56      1.63 o
  -3   9   6     1037.22     1171.62     14.39 o
  -2   9   6      118.48      127.77      3.07 o
  -1   9   6        7.46        6.83      1.07 o
   0   9   6        4.82        4.03      1.08 o
   1   9   6       19.98       18.68      1.44 o
   2   9   6        1.38       -0.43      1.51 o
   3   9   6       73.03       63.74      4.17 o
   4   9   6       13.03        9.59      2.97 o
   5   9   6        4.05       -1.60      4.07 o
   6   9   6       40.05       12.64     10.64 o
 -11  10   6        0.81       -3.00      4.17 o
 -10  10   6       20.47       24.12      8.13 o
  -9  10   6        0.00        0.76      2.97 o
  -8  10   6       75.73       75.01      4.50 o
  -7  10   6        7.49        9.78      1.50 o
  -6  10   6      101.58      107.43      2.91 o
  -5  10   6        8.96        7.08      1.33 o
  -4  10   6       20.04       20.48      1.46 o
  -3  10   6       73.74       72.29      3.10 o
  -2  10   6       11.55       10.92      1.35 o
  -1  10   6      122.16      122.54      3.26 o
   0  10   6       63.52       68.91      2.60 o
   1  10   6       12.95       10.31      1.96 o
   2  10   6       64.93       72.83      3.10 o
   3  10   6       15.64        7.32      3.31 o
   4  10   6        6.03        7.47      6.32 o
   5  10   6        0.88       -2.41      4.48 o
 -10  11   6        0.74        2.21      3.36 o
  -9  11   6        5.02        6.70      3.38 o
  -8  11   6        0.03        1.22      2.01 o
  -7  11   6       32.82       32.24      2.89 o
  -6  11   6      104.55      100.00      2.86 o
  -5  11   6       22.21       23.26      1.70 o
  -4  11   6      318.67      347.56      7.91 o
  -3  11   6        0.73        3.26      1.48 o
  -2  11   6       43.01       50.82      2.26 o
  -1  11   6      102.93       91.41      3.15 o
   0  11   6       20.08       18.50      2.04 o
   1  11   6        5.36        7.09      2.72 o
   2  11   6       70.18       67.93      3.98 o
   3  11   6        0.53       -1.09      4.71 o
   4  11   6        0.12        3.18      4.34 o
   5  11   6       16.32       21.45      6.11 o
 -10  12   6        2.09        6.10      3.51 o
  -9  12   6       10.35        7.77      3.84 o
  -8  12   6        2.81        2.46      2.89 o
  -7  12   6       36.53       40.63      2.62 o
  -6  12   6        3.56        1.42      1.55 o
  -5  12   6       46.27       35.25      2.12 o
  -4  12   6        0.49       -0.91      1.28 o
  -3  12   6        0.02        0.31      1.84 o
  -2  12   6      126.99      153.20      4.09 o
  -1  12   6       44.43       41.09      2.32 o
   0  12   6       11.53        9.19      2.27 o
   1  12   6      143.94      140.37      6.27 o
   2  12   6        3.04        3.17      2.35 o
   3  12   6        1.76       -3.78      4.86 o
   4  12   6        0.05       -0.38      3.85 o
  -9  13   6        4.54        3.92      4.52 o
  -8  13   6        5.74        3.81      2.84 o
  -7  13   6       47.50       45.39      5.92 o
  -6  13   6        0.49       -1.70      1.76 o
  -5  13   6        0.56       -1.50      1.86 o
  -4  13   6       74.15       67.45      3.58 o
  -3  13   6       13.84       13.41      2.07 o
  -2  13   6      145.83      157.29      4.92 o
  -1  13   6       12.78       10.19      2.26 o
   0  13   6       20.79       28.61      5.94 o
   1  13   6       20.73       24.03      3.58 o
   2  13   6        5.92        1.64      3.19 o
   3  13   6        2.07        1.87      3.01 o
   4  13   6        1.50        0.59      6.48 o
  -9  14   6        3.51       13.73      9.15 o
  -8  14   6        2.54        4.90      3.77 o
  -7  14   6       27.08       23.82      3.48 o
  -6  14   6       20.58       26.12      2.75 o
  -5  14   6        3.39        7.02      2.79 o
  -4  14   6        6.81        8.19      2.73 o
  -3  14   6      171.19      198.34      6.84 o
  -2  14   6       35.09       34.33      3.10 o
  -1  14   6        3.69       -0.48      2.26 o
   0  14   6       16.31       11.58      2.73 o
   1  14   6        1.77        2.30      3.51 o
   2  14   6       14.34       19.08      4.21 o
   3  14   6       11.23       13.82      4.39 o
  -8  15   6        0.00        0.42      4.04 o
  -7  15   6        1.15        3.10      5.65 o
  -6  15   6        0.06       -0.20      2.99 o
  -5  15   6       54.71       68.26      5.13 o
  -4  15   6        7.41       15.05      3.18 o
  -3  15   6      171.17      226.57      7.62 o
  -2  15   6       23.60       27.37      3.27 o
  -1  15   6       14.84       12.26      2.52 o
   0  15   6        1.61        1.90      3.66 o
   1  15   6        0.03        1.52      2.88 o
   2  15   6        0.09        3.16      4.31 o
  -7  16   6        0.04       -2.35      4.79 o
  -6  16   6        4.25        2.76      3.44 o
  -5  16   6        0.33       -3.10      3.10 o
  -4  16   6       31.69       22.06      4.51 o
  -3  16   6        3.20        7.73      8.13 o
  -2  16   6        7.46       13.47      4.08 o
  -1  16   6       17.88       18.95      3.76 o
   0  16   6        2.65       -1.63      2.82 o
   1  16   6       13.78       10.53      3.38 o
   2  16   6        5.21        9.96     10.54 o
  -6  17   6        1.84        2.35      4.14 o
  -5  17   6        4.30       -0.41      3.79 o
  -4  17   6        0.08       -2.66      3.04 o
  -3  17   6        9.92        9.16      5.45 o
  -2  17   6        8.58        8.92      3.61 o
  -1  17   6        3.53        3.94      3.17 o
   0  17   6        7.05       10.15      4.30 o
  -3  18   6        1.89        2.41      8.23 o
  -2  18   6        2.03       -6.82      8.23 o
 -12   1   7        6.28        4.29      5.52 o
 -11   1   7       69.51       82.14      5.41 o
 -10   1   7       28.65       26.96      2.25 o
  -9   1   7        7.32        7.68      1.34 o
  -8   1   7       18.85       16.54      1.26 o
  -7   1   7      244.47      246.57      3.70 o
  -6   1   7       15.97       11.77      0.75 o
  -5   1   7       70.12       57.42      1.35 o
  -4   1   7     2650.08     2703.73     35.45 o
  -3   1   7      537.98      522.45      7.68 o
  -2   1   7       92.84       95.27      1.64 o
  -1   1   7       30.35       26.11      1.07 o
   0   1   7      246.68      273.54      4.78 o
   1   1   7        1.61       -0.31      0.88 o
   2   1   7       16.74       15.32      1.34 o
   3   1   7        3.54        1.53      1.26 o
   4   1   7        2.71       -1.53      2.49 o
   5   1   7        4.76       11.90      4.19 o
   6   1   7        0.02        1.62      7.43 o
 -12   2   7        2.13        5.07      7.93 o
 -11   2   7       24.11       29.39      3.80 o
 -10   2   7        1.57       -0.79      1.48 o
  -9   2   7        6.57        6.53      1.43 o
  -8   2   7      773.22      844.61     11.91 o
  -7   2   7      328.22      330.30      4.64 o
  -6   2   7       26.70       23.52      1.03 o
  -5   2   7      180.65      192.00      2.59 o
  -4   2   7     1056.06     1076.16     13.69 o
  -3   2   7     1942.46     2094.70     30.57 o
  -2   2   7       33.85       32.49      1.22 o
  -1   2   7       29.19       26.14      1.47 o
   0   2   7       21.93       20.53      1.51 o
   1   2   7        8.34        9.81      1.16 o
   2   2   7      822.33      959.83     16.77 o
   3   2   7        0.30       -1.53      1.53 o
   4   2   7        1.68       -1.31      1.99 o
   5   2   7        0.00        1.85      3.52 o
   6   2   7        2.08        7.54      5.67 o
 -12   3   7        8.14       13.52      5.18 o
 -11   3   7        8.14       10.13      3.05 o
 -10   3   7       11.46       11.59      2.65 o
  -9   3   7        1.35        2.17      1.33 o
  -8   3   7       19.17       13.45      1.90 o
  -7   3   7      398.48      421.20      6.36 o
  -6   3   7       48.97       46.13      1.33 o
  -5   3   7        0.00       -0.44      0.44 o
  -4   3   7       26.14       20.78      0.95 o
  -3   3   7       40.35       39.09      1.20 o
  -2   3   7      266.28      296.99      3.76 o
  -1   3   7       26.95       31.04      1.11 o
   0   3   7        3.71        3.13      0.82 o
   1   3   7       51.79       55.87      2.55 o
   2   3   7      512.70      575.42     11.64 o
   3   3   7       81.91       89.37      4.43 o
   4   3   7       15.56       14.91      2.95 o
   5   3   7        5.46        3.73      3.47 o
   6   3   7        7.62       10.31      5.19 o
 -12   4   7        0.07       -0.05      3.47 o
 -11   4   7       50.84       56.62      3.96 o
 -10   4   7        5.10        4.64      1.76 o
  -9   4   7        0.50       -1.03      1.36 o
  -8   4   7      123.09       98.05      2.79 o
  -7   4   7       58.48       62.99      1.94 o
  -6   4   7       62.63       83.51      2.52 o
  -5   4   7       82.06       93.32      2.24 o
  -4   4   7        4.55        6.58      0.73 o
  -3   4   7      296.17      333.62      4.82 o
  -2   4   7       23.53       21.64      0.87 o
  -1   4   7       29.27       28.33      1.20 o
   0   4   7      219.06      256.84      4.86 o
   1   4   7       29.73       35.39      1.96 o
   2   4   7      195.76      208.18      6.19 o
   3   4   7      100.56      109.66      3.93 o
   4   4   7       42.64       34.83      3.15 o
   5   4   7        0.54       -2.97      3.67 o
   6   4   7       16.40       15.05      7.83 o
 -12   5   7        2.72       -2.71      4.42 o
 -11   5   7        0.01        0.63      2.54 o
 -10   5   7       92.10       88.19      3.87 o
  -9   5   7      132.72      134.09      3.88 o
  -8   5   7       98.42       98.71      3.98 o
  -7   5   7       27.17       23.30      1.38 o
  -6   5   7       85.91       80.07      1.81 o
  -5   5   7       89.45       68.65      1.67 o
  -4   5   7      408.73      435.58      5.94 o
  -3   5   7        0.83        0.59      0.60 o
  -2   5   7        5.73        5.48      0.72 o
  -1   5   7      586.40      681.63      9.49 o
   0   5   7       52.10       54.04      1.91 o
   1   5   7      133.38      131.24      3.88 o
   2   5   7       49.49       45.13      2.26 o
   3   5   7      137.10      150.81      6.81 o
   4   5   7        0.09        4.53      4.09 o
   5   5   7        0.42        6.96      4.49 o
   6   5   7        1.77       -3.46      5.94 o
 -12   6   7       22.29       22.23      5.74 o
 -11   6   7        2.30        3.58      2.69 o
 -10   6   7       71.75       65.21      3.60 o
  -9   6   7       19.48       15.69      2.22 o
  -8   6   7       49.02       33.60      1.75 o
  -7   6   7       56.11       44.73      1.75 o
  -6   6   7      147.73      167.20      2.92 o
  -5   6   7       50.56       43.32      1.55 o
  -4   6   7      114.18      126.73      2.47 o
  -3   6   7       30.77       31.53      1.07 o
  -2   6   7       45.98       42.52      1.36 o
  -1   6   7        5.49        8.06      0.92 o
   0   6   7      137.64      154.45      3.28 o
   1   6   7       95.15       98.68      3.00 o
   2   6   7       55.03       52.33      2.44 o
   3   6   7       12.97       11.94      2.25 o
   4   6   7        6.42        8.53      2.34 o
   5   6   7       15.49       30.04      5.69 o
   6   6   7        2.25       -1.71      4.12 o
 -12   7   7        1.20        3.91      8.13 o
 -11   7   7       17.32       17.10      3.10 o
 -10   7   7        1.18        3.78      2.46 o
  -9   7   7       28.86       28.49      2.48 o
  -8   7   7       64.65       68.47      2.60 o
  -7   7   7      114.93      103.96      2.54 o
  -6   7   7       10.29       11.07      0.97 o
  -5   7   7      136.20      140.89      2.60 o
  -4   7   7       72.80       78.73      1.85 o
  -3   7   7      600.93      686.22      8.43 o
  -2   7   7       79.17       83.79      2.02 o
  -1   7   7      216.68      245.58      4.56 o
   0   7   7       12.15        9.00      1.17 o
   1   7   7        8.56        6.85      1.27 o
   2   7   7        5.02        5.93      1.37 o
   3   7   7       13.62       13.05      2.21 o
   4   7   7        0.07        0.68      3.67 o
   5   7   7       15.71        9.52      4.62 o
 -11   8   7       20.24       16.61      3.84 o
 -10   8   7       16.43       18.22      4.57 o
  -9   8   7       10.91        8.57      2.23 o
  -8   8   7      116.39      125.56      5.26 o
  -7   8   7       56.73       64.75      2.05 o
  -6   8   7        2.01        2.38      1.00 o
  -5   8   7       34.69       37.77      1.56 o
  -4   8   7        0.04       -0.92      0.92 o
  -3   8   7       74.12       80.93      1.94 o
  -2   8   7      164.24      185.25      3.39 o
  -1   8   7      147.09      153.33      3.06 o
   0   8   7       46.36       43.84      1.81 o
   1   8   7       17.91       17.76      1.74 o
   2   8   7        1.88        2.19      2.05 o
   3   8   7        1.30       -0.83      1.95 o
   4   8   7        0.18       -0.28      4.00 o
   5   8   7       10.45       11.15      5.66 o
 -11   9   7        2.70        5.46      5.40 o
 -10   9   7       53.82       63.12      6.31 o
  -9   9   7       34.27       35.31      2.64 o
  -8   9   7        2.68        1.67      1.83 o
  -7   9   7      109.78      115.26      2.95 o
  -6   9   7        2.95        2.97      1.05 o
  -5   9   7      325.03      368.18      5.90 o
  -4   9   7      218.85      235.32      4.51 o
  -3   9   7       20.08       18.34      1.38 o
  -2   9   7       17.49       18.22      1.61 o
  -1   9   7      284.68      321.71      5.37 o
   0   9   7      133.11      142.13      3.37 o
   1   9   7       22.10       21.88      1.75 o
   2   9   7       13.28       18.82      2.21 o
   3   9   7        6.24       13.03      4.47 o
   4   9   7       21.76       28.65      5.92 o
   5   9   7       11.97       13.70      6.38 o
 -11  10   7        0.05       -1.70      4.86 o
 -10  10   7        7.25       -0.72      2.80 o
  -9  10   7       70.60       80.05      9.19 o
  -8  10   7       96.78       94.19      3.62 o
  -7  10   7       70.44       70.81      3.24 o
  -6  10   7       69.59       64.97      2.35 o
  -5  10   7      245.28      259.83      4.91 o
  -4  10   7       34.31       29.66      1.85 o
  -3  10   7        6.87        4.80      1.22 o
  -2  10   7      113.90      124.40      3.10 o
  -1  10   7        1.56        3.48      1.29 o
   0  10   7      319.39      343.36      6.73 o
   1  10   7        0.03        0.28      1.83 o
   2  10   7       25.61       25.34      2.28 o
   3  10   7        0.08       -2.51      4.26 o
   4  10   7       16.94        9.07      5.60 o
 -10  11   7        1.85        3.68      3.53 o
  -9  11   7        8.72        2.59      3.69 o
  -8  11   7       30.30       44.77      3.13 o
  -7  11   7       23.43       17.76      2.00 o
  -6  11   7        2.99        1.50      1.31 o
  -5  11   7       14.66       14.65      1.73 o
  -4  11   7        1.44       -0.78      1.58 o
  -3  11   7      283.11      339.40      6.32 o
  -2  11   7      140.14      163.05      4.04 o
  -1  11   7        6.52        5.54      1.91 o
   0  11   7       94.20      104.43      4.08 o
   1  11   7       60.22       52.54      3.55 o
   2  11   7        2.99        0.26      2.90 o
   3  11   7        3.42        4.09      2.78 o
   4  11   7        1.45        5.71      5.89 o
 -10  12   7        2.75        9.56      5.14 o
  -9  12   7       33.39       42.22      5.20 o
  -8  12   7        1.53       -0.37      3.32 o
  -7  12   7        0.71        3.47      1.82 o
  -6  12   7       73.07       75.38      3.32 o
  -5  12   7       38.50       33.63      2.43 o
  -4  12   7      144.66      149.19      4.38 o
  -3  12   7       92.16      100.19      3.61 o
  -2  12   7      154.33      177.68      5.13 o
  -1  12   7      102.52      110.31      4.26 o
   0  12   7        7.55        5.03      2.59 o
   1  12   7       24.30       20.90      3.78 o
   2  12   7        7.30       12.42      3.87 o
   3  12   7        0.12       -0.47      5.46 o
  -9  13   7        0.55       -0.10      3.23 o
  -8  13   7        0.10        2.18      4.16 o
  -7  13   7       31.63       36.63      3.24 o
  -6  13   7       32.72       33.15      3.91 o
  -5  13   7       16.58       15.74      2.56 o
  -4  13   7       61.24       68.69      3.82 o
  -3  13   7        7.37        3.24      2.32 o
  -2  13   7      110.47      118.05      4.52 o
  -1  13   7        0.77        1.89      2.09 o
   0  13   7        6.13        5.40      2.97 o
   1  13   7        7.81        3.04      3.42 o
   2  13   7        2.21       -1.29      2.78 o
   3  13   7        0.77        3.56      3.51 o
  -9  14   7        0.12       -1.92      3.41 o
  -8  14   7       20.49       26.71      4.95 o
  -7  14   7       19.59       21.78      7.17 o
  -6  14   7       12.48       10.14      2.41 o
  -5  14   7       21.67       26.44      3.24 o
  -4  14   7        6.29        3.92      3.19 o
  -3  14   7       91.65       92.43      8.96 o
  -2  14   7       75.02       70.00      3.95 o
  -1  14   7       14.59       11.51      3.49 o
   0  14   7        4.43        8.86      3.20 o
   1  14   7        0.64       -5.51      5.51 o
   2  14   7        0.25        4.06      3.24 o
  -8  15   7        0.44       -1.19      3.64 o
  -7  15   7        0.46       -1.25      4.13 o
  -6  15   7       19.27       27.77      4.00 o
  -5  15   7        0.26        3.67      3.80 o
  -4  15   7        0.40        1.67      3.72 o
  -3  15   7       16.92       17.36      9.23 o
  -2  15   7       27.10       24.55      4.13 o
  -1  15   7       18.42       10.31      4.27 o
   0  15   7        2.56        2.28      3.33 o
   1  15   7        0.04       -4.92      4.92 o
  -7  16   7        3.06       10.78      4.96 o
  -6  16   7        0.21        3.35      3.41 o
  -5  16   7       10.60        9.74      4.56 o
  -4  16   7        0.06        0.15      3.04 o
  -3  16   7       37.28       34.99      5.86 o
  -2  16   7        9.26        8.60      3.78 o
  -1  16   7        0.04       -0.69      2.82 o
   0  16   7        0.22       -0.42      3.74 o
  -5  17   7        4.66        2.35      3.51 o
  -4  17   7        4.96        0.07      6.12 o
  -3  17   7        9.15       15.58      6.17 o
  -2  17   7        0.52        0.80      3.79 o
  -1  17   7        0.27        9.23      3.77 o
 -13   0   8       51.09       44.15      9.63 o
 -12   0   8       52.31       59.61      8.03 o
 -11   0   8        1.90       -0.45      5.72 o
 -10   0   8        0.44        0.16      2.03 o
  -9   0   8     1075.73     1244.82     23.35 o
  -8   0   8        8.23        7.95      1.57 o
  -7   0   8       60.39       58.43      3.28 o
  -6   0   8      224.54      223.44      4.77 o
  -5   0   8      456.79      503.79     14.17 o
  -4   0   8      927.72      960.57     56.90 o
  -3   0   8      317.22      374.44     13.05 o
  -2   0   8       27.15       24.94      1.34 o
  -1   0   8       59.99       51.89      2.29 o
   0   0   8       28.03       28.89      2.16 o
   1   0   8       28.74       33.28      2.88 o
   2   0   8       40.75       44.18      3.10 o
   3   0   8        7.60        8.30      2.43 o
   4   0   8       17.68        7.63      6.02 o
   5   0   8        0.01       -5.22      6.82 o
 -13   1   8        0.62       -4.25      6.12 o
 -12   1   8        6.81        9.03      3.95 o
 -11   1   8        7.43        6.09      3.24 o
 -10   1   8       44.70       41.50      2.36 o
  -9   1   8       49.54       51.81      1.98 o
  -8   1   8       87.83       88.33      2.42 o
  -7   1   8      145.27      139.19      2.51 o
  -6   1   8        5.09        7.12      0.77 o
  -5   1   8       11.67       10.01      0.86 o
  -4   1   8      313.55      349.48      7.56 o
  -3   1   8        6.27        5.23      0.84 o
  -2   1   8       14.25       16.26      1.00 o
  -1   1   8       46.98       49.94      2.06 o
   0   1   8      151.75      175.14      3.61 o
   1   1   8      163.54      177.36      5.35 o
   2   1   8       32.50       38.75      2.15 o
   3   1   8       11.88       13.41      2.65 o
   4   1   8       28.65       34.91      6.22 o
   5   1   8        3.75        0.73      4.10 o
 -12   2   8        4.29       10.62      4.89 o
 -11   2   8       74.81       71.17      6.27 o
 -10   2   8        0.82        1.29      1.54 o
  -9   2   8       65.96       60.83      2.34 o
  -8   2   8       32.66       36.64      1.54 o
  -7   2   8        7.23        8.48      0.87 o
  -6   2   8      249.28      254.76      3.42 o
  -5   2   8       25.77       29.67      1.05 o
  -4   2   8      293.63      294.49      4.90 o
  -3   2   8       64.50       55.93      1.47 o
  -2   2   8       66.72       63.29      1.38 o
  -1   2   8        6.25        8.74      1.36 o
   0   2   8        0.44       -0.35      1.05 o
   1   2   8       37.48       32.12      1.73 o
   2   2   8      245.88      295.62      6.59 o
   3   2   8      338.81      404.31      9.36 o
   4   2   8       20.65       21.10      9.73 o
   5   2   8        1.52        1.29      5.10 o
 -12   3   8      151.00      154.11      9.64 o
 -11   3   8       72.68       90.36      4.77 o
 -10   3   8       91.90       82.38      3.87 o
  -9   3   8      128.98      138.38      6.10 o
  -8   3   8      138.16      151.01      4.84 o
  -7   3   8      320.47      378.69      7.49 o
  -6   3   8        9.76        6.93      0.59 o
  -5   3   8      204.30      223.68      3.62 o
  -4   3   8        1.47        1.05      0.73 o
  -3   3   8        6.71        8.57      0.83 o
  -2   3   8      103.33      123.95      2.24 o
  -1   3   8       15.02       11.69      1.32 o
   0   3   8       42.34       36.77      1.66 o
   1   3   8      169.07      187.07      4.68 o
   2   3   8       21.15       16.94      2.13 o
   3   3   8        5.69        4.74      2.12 o
   4   3   8       12.10       13.95      4.00 o
   5   3   8        0.78        5.67      4.46 o
 -12   4   8       22.90       23.70      5.39 o
 -11   4   8        0.02       -0.52      3.01 o
 -10   4   8       12.76       15.83      2.30 o
  -9   4   8       18.43       15.09      1.94 o
  -8   4   8       26.68       23.93      1.67 o
  -7   4   8        3.19        1.28      0.82 o
  -6   4   8       94.65       99.85      2.14 o
  -5   4   8       72.74       81.79      1.63 o
  -4   4   8      348.52      368.30      6.87 o
  -3   4   8       52.89       49.48      1.23 o
  -2   4   8        1.52        0.79      0.54 o
  -1   4   8        2.61        2.03      0.91 o
   0   4   8       11.56       11.49      1.30 o
   1   4   8       50.15       49.44      2.73 o
   2   4   8       35.48       32.96      2.48 o
   3   4   8        0.15       -1.89      1.89 o
   4   4   8        1.23        9.42      4.47 o
   5   4   8       11.31       13.15      6.22 o
 -12   5   8        5.15       -4.86      4.86 o
 -11   5   8        0.05        1.74      3.06 o
 -10   5   8       38.39       39.14      3.77 o
  -9   5   8        2.69       -1.56      1.56 o
  -8   5   8       23.04       22.93      1.97 o
  -7   5   8      109.43      124.02      2.48 o
  -6   5   8        0.78        0.11      0.62 o
  -5   5   8       18.97       19.40      1.03 o
  -4   5   8      468.80      528.52      7.65 o
  -3   5   8       57.07       59.51      1.42 o
  -2   5   8       22.76       20.91      1.13 o
  -1   5   8        6.74        9.83      1.07 o
   0   5   8       35.88       32.56      1.70 o
   1   5   8       33.70       32.43      2.91 o
   2   5   8       23.75       17.10      2.34 o
   3   5   8       21.71       25.48      3.42 o
   4   5   8        2.29        1.81      7.53 o
   5   5   8        1.73        1.37      4.31 o
 -12   6   8       17.51       11.09      5.59 o
 -11   6   8       41.71       51.45      4.35 o
 -10   6   8       57.26       61.08      4.35 o
  -9   6   8       14.69       15.20      2.09 o
  -8   6   8        2.72        2.04      1.19 o
  -7   6   8       54.07       39.02      2.24 o
  -6   6   8      304.75      343.88      4.84 o
  -5   6   8       77.05       78.20      1.96 o
  -4   6   8       65.14       64.69      1.80 o
  -3   6   8       26.53       29.14      1.16 o
  -2   6   8       98.30      110.84      2.96 o
  -1   6   8      102.94      105.19      2.36 o
   0   6   8       16.73       19.75      1.46 o
   1   6   8       39.91       36.65      2.54 o
   2   6   8        1.32        2.21      1.85 o
   3   6   8       93.15       91.56      5.25 o
   4   6   8        2.24        0.66      3.11 o
   5   6   8        7.85        4.16      5.81 o
 -12   7   8        0.27       -2.22      4.77 o
 -11   7   8       64.94       76.96      5.40 o
 -10   7   8        0.99       -1.78      2.27 o
  -9   7   8       87.92       81.31      3.58 o
  -8   7   8      263.21      273.45      6.02 o
  -7   7   8        1.28        1.32      1.04 o
  -6   7   8        5.90        5.33      0.91 o
  -5   7   8       71.72       70.79      1.88 o
  -4   7   8       18.34       20.67      1.12 o
  -3   7   8      121.96      118.74      2.56 o
  -2   7   8      155.51      172.13      3.78 o
  -1   7   8        5.98        5.38      0.99 o
   0   7   8        4.26        2.41      1.23 o
   1   7   8        1.42        0.25      1.24 o
   2   7   8       20.15       18.77      2.35 o
   3   7   8        1.00        0.93      3.38 o
   4   7   8        5.23        4.03      3.47 o
 -11   8   8        9.12        6.73      3.23 o
 -10   8   8       49.01       63.57      5.66 o
  -9   8   8       88.74       79.46      3.81 o
  -8   8   8       48.91       47.67      2.12 o
  -7   8   8       59.87       54.09      2.05 o
  -6   8   8      450.73      503.48      8.17 o
  -5   8   8        0.96        1.72      0.90 o
  -4   8   8       37.42       30.22      1.45 o
  -3   8   8       53.34       50.48      1.74 o
  -2   8   8       64.71       61.98      2.04 o
  -1   8   8       27.61       26.38      1.56 o
   0   8   8       12.29       13.65      1.87 o
   1   8   8       31.72       31.65      2.27 o
   2   8   8        5.24       -0.36      2.97 o
   3   8   8       24.36       17.61      4.23 o
   4   8   8        6.04        2.25      4.15 o
 -11   9   8       13.24       11.20      5.43 o
 -10   9   8       11.44       11.61      5.62 o
  -9   9   8        0.01       -1.41      2.64 o
  -8   9   8       12.66        7.03      1.56 o
  -7   9   8       87.71       78.30      2.53 o
  -6   9   8        1.36        1.91      1.04 o
  -5   9   8        0.43        0.76      0.99 o
  -4   9   8      146.30      159.17      3.60 o
  -3   9   8       22.73       27.25      1.45 o
  -2   9   8        6.83        6.40      1.04 o
  -1   9   8      101.86      112.58      2.99 o
   0   9   8       83.38       91.15      2.89 o
   1   9   8       10.12        7.89      1.49 o
   2   9   8        0.32       -1.77      3.82 o
   3   9   8       16.24       11.46      3.68 o
   4   9   8       14.66        9.86      4.79 o
 -11  10   8       20.24       17.73      7.51 o
 -10  10   8        3.19        6.34      3.20 o
  -9  10   8        6.28        0.94      2.56 o
  -8  10   8        1.08       -0.70      1.46 o
  -7  10   8        1.17        2.69      1.46 o
  -6  10   8       50.12       43.05      2.03 o
  -5  10   8        4.28        1.98      1.33 o
  -4  10   8        4.45        1.98      1.21 o
  -3  10   8       16.83       14.58      1.56 o
  -2  10   8      164.60      172.86      4.39 o
  -1  10   8        0.00        1.67      1.52 o
   0  10   8        7.53       10.17      1.83 o
   1  10   8        0.84       -1.24      1.72 o
   2  10   8       77.02       90.98      7.87 o
   3  10   8       10.46        7.49      3.71 o
 -10  11   8        0.31        6.00      3.31 o
  -9  11   8        8.08        7.58      3.59 o
  -8  11   8        7.97        7.69      3.10 o
  -7  11   8        3.60        2.95      2.14 o
  -6  11   8        3.07        2.61      1.43 o
  -5  11   8       10.03        5.94      1.94 o
  -4  11   8      107.13      122.82      4.21 o
  -3  11   8        2.78        0.91      1.50 o
  -2  11   8       68.92       61.08      2.83 o
  -1  11   8       11.68       11.87      2.03 o
   0  11   8       29.20       23.86      2.45 o
   1  11   8       27.14       26.20      4.66 o
   2  11   8       12.65       15.36      3.22 o
   3  11   8        1.61        1.29      3.78 o
 -10  12   8        4.03       -0.01      3.64 o
  -9  12   8        3.48        0.50      3.37 o
  -8  12   8       11.79        7.42      2.10 o
  -7  12   8        6.47        2.93      2.22 o
  -6  12   8       21.73       23.58      2.08 o
  -5  12   8       34.57       36.94      3.31 o
  -4  12   8       75.37       78.74      3.60 o
  -3  12   8        2.52        3.83      1.80 o
  -2  12   8        0.73        0.99      2.29 o
  -1  12   8       67.91       66.92      3.79 o
   0  12   8        2.06        1.92      2.16 o
   1  12   8       50.97       49.52      5.66 o
   2  12   8        7.16        3.42      7.90 o
   3  12   8        0.63       -3.63      3.63 o
  -9  13   8        6.61        3.93      3.41 o
  -8  13   8        7.86        7.00      3.78 o
  -7  13   8        9.54        8.19      2.57 o
  -6  13   8        1.46        2.08      2.21 o
  -5  13   8       39.08       48.11      3.70 o
  -4  13   8        7.39        7.95      2.73 o
  -3  13   8       41.13       48.06      3.10 o
  -2  13   8        9.05        9.29      2.52 o
  -1  13   8       30.84       33.68      4.86 o
   0  13   8       25.23       28.71      4.21 o
   1  13   8       68.28       69.08      6.05 o
   2  13   8        1.94        5.98      3.49 o
  -8  14   8       14.89       13.19      3.66 o
  -7  14   8        0.21       -3.53      3.53 o
  -6  14   8        3.25        5.44      2.40 o
  -5  14   8       14.43       21.24      5.76 o
  -4  14   8        3.42        1.74      3.82 o
  -3  14   8       25.99       23.12      4.00 o
  -2  14   8        1.40       -2.43      2.43 o
  -1  14   8        2.65        6.23      2.80 o
   0  14   8        9.68        3.76      4.93 o
   1  14   8       12.12       11.46      9.84 o
  -7  15   8        3.86        1.59      5.16 o
  -6  15   8        0.74       -0.18      2.91 o
  -5  15   8        3.84        2.53      3.74 o
  -4  15   8       21.36       16.16      6.62 o
  -3  15   8        0.09       -3.37      3.57 o
  -2  15   8       17.25       15.46      5.30 o
  -1  15   8        0.03        0.15      3.74 o
   0  15   8        4.87        5.47      3.94 o
  -6  16   8       38.06       33.45      8.53 o
  -5  16   8        1.12       -2.06      3.01 o
  -4  16   8        3.16        9.33      5.21 o
  -3  16   8       12.67        9.07      5.20 o
  -2  16   8        3.02       -3.68      4.03 o
  -1  16   8       12.09       14.45      4.69 o
 -13   1   9       15.38       13.77      6.42 o
 -12   1   9        0.92       -3.97      3.97 o
 -11   1   9        0.00       -0.31      2.20 o
 -10   1   9        0.05       -0.34      1.55 o
  -9   1   9        7.54        5.48      1.23 o
  -8   1   9      170.99      172.75      3.13 o
  -7   1   9        0.17        0.51      0.69 o
  -6   1   9       20.51       18.24      0.80 o
  -5   1   9      394.11      419.53      8.91 o
  -4   1   9        9.45       14.55      2.46 o
  -3   1   9        0.55       -0.61      0.61 o
  -2   1   9        2.61        1.56      0.56 o
  -1   1   9        0.32       -0.82      0.82 o
   0   1   9       20.29       20.43      1.52 o
   1   1   9       24.22       26.29      2.75 o
   2   1   9       78.85       86.00      3.34 o
   3   1   9       94.94      100.99      5.65 o
   4   1   9        0.45       -4.68      4.68 o
 -12   2   9       48.00       49.63      4.54 o
 -11   2   9       17.94       20.73      3.12 o
 -10   2   9       53.02       50.22      2.68 o
  -9   2   9        3.86        2.15      1.17 o
  -8   2   9      237.03      253.06      5.30 o
  -7   2   9       64.61       69.28      1.53 o
  -6   2   9      288.96      293.98      5.71 o
  -5   2   9      402.87      423.19      6.81 o
  -4   2   9       11.22        9.85      1.03 o
  -3   2   9      240.19      240.83      5.92 o
  -2   2   9      204.82      225.73      3.49 o
  -1   2   9        0.58        1.18      0.85 o
   0   2   9       36.11       34.61      1.78 o
   1   2   9        3.40        3.76      1.27 o
   2   2   9        3.16        2.53      1.82 o
   3   2   9       29.02       26.45      5.90 o
   4   2   9        0.05       -6.57      8.93 o
 -12   3   9        2.75        4.18      4.58 o
 -11   3   9       13.92       14.53      3.13 o
 -10   3   9       53.77       52.50      2.64 o
  -9   3   9       37.44       42.64      1.96 o
  -8   3   9       18.52       14.39      1.18 o
  -7   3   9       56.60       51.64      1.28 o
  -6   3   9      160.35      164.92      4.27 o
  -5   3   9       96.36      101.36      2.45 o
  -4   3   9       32.47       31.61      2.42 o
  -3   3   9        6.94        8.56      0.91 o
  -2   3   9      180.17      192.28      3.47 o
  -1   3   9      648.89      716.58      9.60 o
   0   3   9       17.36       15.72      1.36 o
   1   3   9       58.57       52.80      2.55 o
   2   3   9        2.15        2.62      1.92 o
   3   3   9       12.15       10.28      5.43 o
   4   3   9       10.06        7.21      5.17 o
 -12   4   9        0.07       -3.14      3.14 o
 -11   4   9        6.96        7.20      2.61 o
 -10   4   9        0.03       -0.08      2.09 o
  -9   4   9       40.25       38.05      2.54 o
  -8   4   9      250.45      246.24      5.26 o
  -7   4   9       97.90      103.80      2.58 o
  -6   4   9       42.34       34.40      1.53 o
  -5   4   9       35.54       33.10      1.85 o
  -4   4   9        9.46        8.36      1.26 o
  -3   4   9      134.24      139.41      2.72 o
  -2   4   9      165.81      175.65      3.02 o
  -1   4   9        0.00        1.61      1.02 o
   0   4   9       71.92       70.87      2.49 o
   1   4   9       21.01       18.23      1.78 o
   2   4   9      100.57      114.64      4.52 o
   3   4   9        3.57        4.21      2.65 o
   4   4   9        7.00        6.96     16.16 o
 -12   5   9        3.35        9.04      3.17 o
 -11   5   9       22.24       25.36      3.06 o
 -10   5   9      105.96       97.40      5.36 o
  -9   5   9       97.95       95.45      2.91 o
  -8   5   9       32.08       30.40      1.48 o
  -7   5   9      136.21      141.57      2.64 o
  -6   5   9        5.46        5.73      0.84 o
  -5   5   9       51.74       39.97      1.83 o
  -4   5   9        0.17        0.34      0.94 o
  -3   5   9      166.39      164.39      2.73 o
  -2   5   9       91.43       88.37      2.00 o
  -1   5   9      181.32      198.02      3.98 o
   0   5   9       61.44       55.05      2.34 o
   1   5   9        9.99        8.12      1.96 o
   2   5   9        1.74        2.65      2.18 o
   3   5   9       39.16       31.17      3.35 o
   4   5   9       10.62        2.19      6.32 o
 -12   6   9        1.04       11.31      8.63 o
 -11   6   9        9.37       14.60      3.08 o
 -10   6   9        1.08       -1.06      2.04 o
  -9   6   9        3.56        3.78      1.29 o
  -8   6   9      149.84      149.58      3.97 o
  -7   6   9        4.18        3.06      0.85 o
  -6   6   9      426.29      456.47      6.08 o
  -5   6   9        9.22        8.37      0.92 o
  -4   6   9       20.15       20.75      1.19 o
  -3   6   9        6.95        5.84      0.82 o
  -2   6   9       26.34       22.71      1.23 o
  -1   6   9        7.61        6.86      1.17 o
   0   6   9       22.72       19.11      1.76 o
   1   6   9        0.00        1.33      2.36 o
   2   6   9        2.97        1.48      2.29 o
   3   6   9       60.67       66.48      4.60 o
   4   6   9        3.24        8.60      5.51 o
 -12   7   9        1.89        6.58     10.34 o
 -11   7   9        9.66        4.44      4.25 o
 -10   7   9        0.21        1.61      2.10 o
  -9   7   9       49.94       45.22      2.88 o
  -8   7   9       24.07       19.42      1.54 o
  -7   7   9       99.75       90.17      2.40 o
  -6   7   9      122.54      132.71      2.68 o
  -5   7   9      380.41      424.74      8.42 o
  -4   7   9      176.40      185.55      3.85 o
  -3   7   9      385.35      439.05      6.34 o
  -2   7   9        6.59        8.29      1.06 o
  -1   7   9      123.87      122.02      4.27 o
   0   7   9        0.32       -1.20      1.77 o
   1   7   9       30.97       28.85      2.08 o
   2   7   9       17.00       19.25      3.14 o
   3   7   9        0.48       -1.26      3.03 o
   4   7   9       13.46       14.95      7.33 o
 -11   8   9        3.85        3.26      2.79 o
 -10   8   9       55.11       59.19      4.61 o
  -9   8   9        1.26       -1.84      1.84 o
  -8   8   9        4.83        3.90      1.45 o
  -7   8   9       78.97       81.66      2.39 o
  -6   8   9        4.71        4.49      1.09 o
  -5   8   9       50.66       50.02      2.08 o
  -4   8   9      197.28      225.65      5.88 o
  -3   8   9       81.10       94.05      3.53 o
  -2   8   9       84.91       81.19      3.07 o
  -1   8   9        3.67        4.38      1.17 o
   0   8   9       60.10       60.99      3.47 o
   1   8   9       19.95       15.24      2.56 o
   2   8   9        4.55       -0.54      3.14 o
   3   8   9        1.10        1.97      8.13 o
 -11   9   9        0.58        0.22      2.60 o
 -10   9   9       19.37       20.18      3.18 o
  -9   9   9       48.87       57.77      3.53 o
  -8   9   9       27.48       29.64      2.41 o
  -7   9   9      131.32      129.39      3.37 o
  -6   9   9       26.39       27.44      1.72 o
  -5   9   9        0.70       -1.24      1.24 o
  -4   9   9       99.51       98.67      3.24 o
  -3   9   9        2.84        2.13      1.35 o
  -2   9   9       64.75       67.19      2.56 o
  -1   9   9       37.72       36.29      2.16 o
   0   9   9        4.37        0.82      1.73 o
   1   9   9       16.52       15.77      3.19 o
   2   9   9       11.47       12.59      3.62 o
   3   9   9        7.31        6.48      4.41 o
 -11  10   9        0.01       -4.18      4.18 o
 -10  10   9       64.40       60.49      8.02 o
  -9  10   9        0.23        3.27      4.43 o
  -8  10   9      140.13      161.46      8.59 o
  -7  10   9       21.84       16.78      1.85 o
  -6  10   9        2.45        3.41      1.34 o
  -5  10   9      574.79      683.22     12.60 o
  -4  10   9       24.06       22.37      2.32 o
  -3  10   9       24.39       21.91      1.86 o
  -2  10   9        6.42        7.99      1.51 o
  -1  10   9        8.72        4.43      1.61 o
   0  10   9        7.01        9.90      3.24 o
   1  10   9        0.48       -1.42      2.51 o
   2  10   9        5.00        2.32      2.62 o
 -10  11   9        0.70        2.14      4.62 o
  -9  11   9       25.48       21.25      3.03 o
  -8  11   9        6.67        0.99      1.97 o
  -7  11   9       47.70       52.85      2.83 o
  -6  11   9       77.45       71.95      3.07 o
  -5  11   9       85.92       92.46      4.96 o
  -4  11   9       81.27       84.73      3.91 o
  -3  11   9       30.19       28.49      2.30 o
  -2  11   9       28.63       27.93      2.33 o
  -1  11   9       21.30       14.70      2.05 o
   0  11   9       29.29       28.04      4.21 o
   1  11   9        9.00        9.62      2.76 o
   2  11   9       10.04        8.89      3.75 o
 -10  12   9       16.87       14.55      7.40 o
  -9  12   9       58.74       60.48      5.62 o
  -8  12   9       18.77       20.93      2.79 o
  -7  12   9       18.51       12.48      3.74 o
  -6  12   9        1.16       -0.94      2.02 o
  -5  12   9      125.81      131.72      4.66 o
  -4  12   9        4.18       -1.46      2.45 o
  -3  12   9        3.92        1.55      1.87 o
  -2  12   9        0.90        5.92      3.88 o
  -1  12   9       14.67       14.71      3.29 o
   0  12   9       33.99       32.58      6.51 o
   1  12   9       22.08       29.26      4.52 o
  -9  13   9        1.35       -2.04      3.46 o
  -8  13   9       17.08       17.01      3.67 o
  -7  13   9        3.12        3.16      2.32 o
  -6  13   9        9.46        8.52      2.24 o
  -5  13   9        9.08       12.33      3.91 o
  -4  13   9       48.24       47.90      5.06 o
  -3  13   9       12.92        9.49      3.77 o
  -2  13   9        3.66        1.21      3.07 o
  -1  13   9        1.18       -0.72      3.33 o
   0  13   9        8.40        5.30      2.79 o
   1  13   9        0.11        1.64      3.82 o
  -8  14   9        4.02       -3.39      3.78 o
  -7  14   9       24.28       20.89      6.14 o
  -6  14   9        2.32        1.41      2.93 o
  -5  14   9       76.22       85.70      6.97 o
  -4  14   9        2.83        1.81      3.26 o
  -3  14   9       24.06       26.17     10.04 o
  -2  14   9       89.39       97.99     14.20 o
  -1  14   9        1.58        2.50      2.93 o
   0  14   9       14.41       12.34      5.77 o
  -7  15   9        3.79       -3.94      4.10 o
  -6  15   9       49.56       45.21      6.03 o
  -5  15   9        2.77        3.55      5.12 o
  -4  15   9        0.09       -2.66      4.48 o
  -3  15   9        1.55        2.79      3.28 o
  -2  15   9       39.43       50.14      6.79 o
  -1  15   9        1.50       10.14      8.53 o
  -5  16   9        0.06       -0.59      4.92 o
  -4  16   9        3.96       -4.91      4.91 o
 -12   0  10       36.41       35.93      6.02 o
 -11   0  10        6.68        8.31      4.82 o
 -10   0  10        0.02        3.27      2.64 o
  -9   0  10      607.74      701.78     19.38 o
  -8   0  10        6.42        4.41      1.48 o
  -7   0  10       29.26       20.93      3.31 o
  -6   0  10       84.22       82.24      4.96 o
  -5   0  10       22.49       26.85      3.46 o
  -4   0  10       24.06       13.24      4.01 o
  -3   0  10      119.44      116.71     11.84 o
  -2   0  10        0.19        0.04      1.05 o
  -1   0  10      237.76      245.48      6.96 o
   0   0  10      116.71      133.91      5.17 o
   1   0  10       23.36       19.32      2.90 o
   2   0  10       49.46       55.13      4.62 o
   3   0  10       10.07        3.61      4.42 o
 -12   1  10       15.23       10.14      3.05 o
 -11   1  10       25.30       30.11      3.83 o
 -10   1  10        3.50        0.55      1.84 o
  -9   1  10       40.53       44.93      3.30 o
  -8   1  10        3.95        2.11      1.05 o
  -7   1  10       42.89       39.95      2.33 o
  -6   1  10       20.75       23.40      2.38 o
  -5   1  10      427.10      432.21      9.59 o
  -4   1  10      419.32      454.96     10.05 o
  -3   1  10      617.10      678.11      9.33 o
  -2   1  10       36.01       39.25      1.25 o
  -1   1  10      123.89      142.18      4.92 o
   0   1  10      504.41      600.03     10.22 o
   1   1  10       83.53       86.17      3.20 o
   2   1  10        6.57        8.76      2.16 o
   3   1  10       13.24        5.50      3.81 o
 -12   2  10        0.77        2.88      2.30 o
 -11   2  10        0.14        4.39      2.16 o
 -10   2  10       12.01       12.71      2.57 o
  -9   2  10       33.20       32.31      1.88 o
  -8   2  10       16.32       12.86      0.89 o
  -7   2  10      102.23      101.03      2.34 o
  -6   2  10      705.68      752.85     16.59 o
  -5   2  10      627.76      634.31     13.39 o
  -4   2  10      131.80      131.74      5.39 o
  -3   2  10        6.79        6.56      0.84 o
  -2   2  10      155.39      168.20      2.94 o
  -1   2  10       73.49       73.85      2.47 o
   0   2  10       13.19       12.30      2.30 o
   1   2  10       12.88       14.27      1.90 o
   2   2  10        0.00        0.64      2.73 o
   3   2  10       12.81        2.38      4.74 o
 -12   3  10       43.61       49.38      4.50 o
 -11   3  10        4.30        8.64      3.31 o
 -10   3  10       29.96       25.97      2.71 o
  -9   3  10       61.61       67.33      3.76 o
  -8   3  10       59.04       57.21      2.26 o
  -7   3  10       10.20       10.03      1.01 o
  -6   3  10      369.66      387.77      6.77 o
  -5   3  10       53.88       57.95      1.77 o
  -4   3  10       39.98       35.23      1.49 o
  -3   3  10        2.09        1.13      0.83 o
  -2   3  10       43.60       36.61      1.49 o
  -1   3  10       40.75       44.39      2.13 o
   0   3  10       55.65       50.39      2.87 o
   1   3  10       64.00       54.46      3.11 o
   2   3  10       32.91       28.17      3.39 o
   3   3  10       11.06        7.53      3.55 o
 -12   4  10        2.00        3.61      3.24 o
 -11   4  10        0.60        1.26      2.35 o
 -10   4  10        3.18        1.92      2.04 o
  -9   4  10        3.09        3.38      1.37 o
  -8   4  10       38.84       38.10      1.89 o
  -7   4  10       17.46       16.92      0.71 o
  -6   4  10      107.60      110.84      3.84 o
  -5   4  10        4.50        0.76      0.85 o
  -4   4  10      222.25      241.68      5.65 o
  -3   4  10       38.36       31.85      1.88 o
  -2   4  10        0.05       -0.66      0.82 o
  -1   4  10      122.56      126.92      3.10 o
   0   4  10        6.56        8.58      1.55 o
   1   4  10       40.86       41.35      3.04 o
   2   4  10       78.40       70.27      4.61 o
   3   4  10        7.76        4.43      6.22 o
 -12   5  10       13.58       12.31      3.25 o
 -11   5  10        0.52        2.09      2.77 o
 -10   5  10        4.26        3.55      2.29 o
  -9   5  10        4.82        4.45      1.41 o
  -8   5  10       36.84       33.43      1.52 o
  -7   5  10        0.29        0.56      0.70 o
  -6   5  10        0.15       -0.72      1.02 o
  -5   5  10      187.58      192.75      6.87 o
  -4   5  10        0.11        1.66      1.13 o
  -3   5  10       82.78       86.01      2.48 o
  -2   5  10      127.63      129.96      2.68 o
  -1   5  10       59.02       60.50      3.61 o
   0   5  10        8.46        9.35      1.52 o
   1   5  10        8.83        8.59      2.83 o
   2   5  10       79.24       84.80      7.73 o
   3   5  10        0.65       -6.92      6.92 o
 -12   6  10        0.29        4.47      3.30 o
 -11   6  10       40.44       51.42      4.22 o
 -10   6  10        0.15        0.62      1.79 o
  -9   6  10       77.38       65.79      2.63 o
  -8   6  10        0.02       -1.14      1.14 o
  -7   6  10        3.32        2.87      0.81 o
  -6   6  10       69.82       69.46      1.66 o
  -5   6  10       38.00       37.36      1.73 o
  -4   6  10      110.41      107.20      2.73 o
  -3   6  10      151.54      156.88      3.39 o
  -2   6  10        5.12        4.61      1.18 o
  -1   6  10       44.23       48.06      2.48 o
   0   6  10        0.13        1.32      1.57 o
   1   6  10        6.19        5.85      2.22 o
   2   6  10       24.54       16.51      3.07 o
   3   6  10        0.02        1.20      6.62 o
 -12   7  10        9.50        4.25      3.99 o
 -11   7  10        1.92        3.12      2.76 o
 -10   7  10       32.48       33.04      2.56 o
  -9   7  10       38.24       34.67      3.57 o
  -8   7  10        0.07        1.45      1.26 o
  -7   7  10       11.72       13.20      1.16 o
  -6   7  10        7.26        9.64      1.17 o
  -5   7  10        2.53        2.56      1.00 o
  -4   7  10       65.94       69.31      2.24 o
  -3   7  10       77.72       85.33      2.55 o
  -2   7  10       12.35       17.36      1.35 o
  -1   7  10        0.08        1.80      1.24 o
   0   7  10        3.47        2.60      1.75 o
   1   7  10        0.92       -1.15      2.59 o
   2   7  10        8.45        6.71      3.07 o
 -11   8  10        7.14        2.13      3.04 o
 -10   8  10        1.01        1.02      2.37 o
  -9   8  10       56.60       58.29      3.26 o
  -8   8  10       24.61       23.96      1.93 o
  -7   8  10       43.71       48.21      2.15 o
  -6   8  10       18.90       17.86      1.50 o
  -5   8  10       17.22       19.81      2.30 o
  -4   8  10       24.21       20.65      1.56 o
  -3   8  10       45.34       38.44      1.80 o
  -2   8  10      120.36      141.36      4.21 o
  -1   8  10        0.00       -1.38      1.38 o
   0   8  10       29.77       30.37      2.74 o
   1   8  10        5.80       13.06      3.06 o
   2   8  10        6.51        2.21      6.82 o
 -11   9  10        6.89        7.92      3.10 o
 -10   9  10        9.93        8.74      2.73 o
  -9   9  10        0.28       -0.47      1.92 o
  -8   9  10        6.19        6.79      1.67 o
  -7   9  10        0.02       -1.34      1.34 o
  -6   9  10       16.13       15.79      1.62 o
  -5   9  10        0.08        0.03      2.52 o
  -4   9  10      363.09      443.66     11.95 o
  -3   9  10       38.64       38.29      2.78 o
  -2   9  10       60.60       52.15      2.28 o
  -1   9  10       29.28       24.17      2.09 o
   0   9  10        5.11        1.99      2.40 o
   1   9  10        5.32        6.88      4.46 o
   2   9  10        0.26       -4.62      6.62 o
 -10  10  10        9.59       10.25      3.47 o
  -9  10  10        0.25       -2.38      2.38 o
  -8  10  10       10.74       16.21      2.87 o
  -7  10  10        0.39       -1.08      2.40 o
  -6  10  10       33.85       36.07      2.15 o
  -5  10  10      129.79      125.08      7.10 o
  -4  10  10        1.48        6.37      1.81 o
  -3  10  10       37.60       40.63      2.35 o
  -2  10  10        2.25        0.65      2.27 o
  -1  10  10       29.51       24.09      2.89 o
   0  10  10        2.08        3.33      3.07 o
   1  10  10        0.11        3.74      3.85 o
 -10  11  10        7.36        3.35      7.33 o
  -9  11  10        6.15        3.93      2.70 o
  -8  11  10       42.28       43.87      3.50 o
  -7  11  10        0.58        2.06      1.83 o
  -6  11  10        9.28       12.89      2.08 o
  -5  11  10        2.28        1.69      2.13 o
  -4  11  10        3.49        5.31      2.67 o
  -3  11  10       15.72       14.54      2.72 o
  -2  11  10        0.25        2.90      4.28 o
  -1  11  10        5.10        8.21      3.22 o
   0  11  10        1.10        8.14      4.29 o
   1  11  10       26.48       18.65      4.86 o
  -9  12  10       20.78       14.55      4.47 o
  -8  12  10       39.44       40.53      3.65 o
  -7  12  10       18.42       23.52      3.10 o
  -6  12  10       10.32        4.83      2.47 o
  -5  12  10        1.46        6.00      3.08 o
  -4  12  10       20.43       16.62      3.33 o
  -3  12  10        4.23        4.24      4.42 o
  -2  12  10       29.65       27.31      4.52 o
  -1  12  10        1.28       -0.15      3.17 o
   0  12  10        0.44        8.51      5.32 o
  -8  13  10        5.45        3.58      2.81 o
  -7  13  10        5.99       11.05      2.96 o
  -6  13  10       18.38        8.89      3.48 o
  -5  13  10        5.83        4.68      3.19 o
  -4  13  10        0.43       -3.10      5.92 o
  -3  13  10       29.67       23.23      4.42 o
  -2  13  10        0.29        5.62      4.11 o
  -1  13  10        5.12       -6.42      6.42 o
  -7  14  10        0.09        1.70      3.72 o
  -6  14  10        0.52        0.09      2.56 o
  -5  14  10        0.12        4.79      4.00 o
  -4  14  10       55.50       58.64     10.04 o
  -3  14  10        0.78        1.91      7.43 o
  -2  14  10        0.21       -2.94      2.99 o
  -5  15  10        0.18       -5.02      5.02 o
  -4  15  10       10.72        5.89      9.03 o
 -12   1  11       19.66       26.78      4.18 o
 -11   1  11        0.00       -2.15      2.15 o
 -10   1  11       37.49       37.94      3.97 o
  -9   1  11        2.91        2.19      1.09 o
  -8   1  11       32.95       28.01      2.54 o
  -7   1  11       21.26       18.77      2.53 o
  -6   1  11       13.13        9.11      2.09 o
  -5   1  11        8.57        7.91      1.97 o
  -4   1  11        1.37        3.63      2.11 o
  -3   1  11       46.19       43.21      1.85 o
  -2   1  11      174.10      194.54      3.77 o
  -1   1  11        3.41        4.55      1.32 o
   0   1  11        0.14        0.93      1.97 o
   1   1  11       17.45       17.23      3.39 o
 -12   2  11        0.22        3.08      2.65 o
 -11   2  11        2.28        2.96      2.30 o
 -10   2  11       12.00       14.76      2.22 o
  -9   2  11       32.33       33.08      1.79 o
  -8   2  11       78.28       74.61      3.27 o
  -7   2  11        5.89        4.01      2.64 o
  -6   2  11       22.97       18.31      2.76 o
  -5   2  11       66.42       77.28      3.82 o
  -4   2  11        1.43        1.79      1.69 o
  -3   2  11       37.78       37.64      1.75 o
  -2   2  11        6.99        4.38      0.92 o
  -1   2  11        2.22        2.48      1.20 o
   0   2  11        2.19        2.99      1.75 o
   1   2  11       13.90       17.74      7.63 o
 -12   3  11        6.55        5.48      6.22 o
 -11   3  11        2.60        2.05      2.83 o
 -10   3  11        5.67        4.71      1.91 o
  -9   3  11       59.71       60.38      4.64 o
  -8   3  11        2.63        4.57      1.08 o
  -7   3  11        0.02        0.24      0.85 o
  -6   3  11       46.06       40.90      3.02 o
  -5   3  11      200.11      218.41      6.33 o
  -4   3  11       23.53       19.20      1.43 o
  -3   3  11       20.13       19.09      1.27 o
  -2   3  11      116.96      122.02      2.53 o
  -1   3  11        6.48        5.33      1.31 o
   0   3  11       37.67       37.79      2.85 o
   1   3  11       94.38       92.09      5.95 o
 -12   4  11        0.01       -0.70      5.72 o
 -11   4  11        5.18        2.79      3.69 o
 -10   4  11        0.82        1.81      1.79 o
  -9   4  11       18.00       17.94      1.63 o
  -8   4  11      411.19      467.89     11.62 o
  -7   4  11      417.68      453.45     12.98 o
  -6   4  11       95.54       86.36      2.82 o
  -5   4  11       87.65       89.66      2.59 o
  -4   4  11       34.76       36.52      1.96 o
  -3   4  11       54.22       50.36      2.05 o
  -2   4  11       52.51       52.97      2.10 o
  -1   4  11        6.57        8.56      2.64 o
   0   4  11       30.08       28.51      4.52 o
   1   4  11       56.39       51.79      4.59 o
   2   4  11        8.08        0.80      7.43 o
 -12   5  11       18.39       18.80      5.09 o
 -11   5  11        0.62       -2.83      2.83 o
 -10   5  11        0.20        3.66      5.39 o
  -9   5  11       33.87       35.47      2.50 o
  -8   5  11        0.44       -0.63      1.33 o
  -7   5  11       52.40       46.91      2.41 o
  -6   5  11       53.29       54.99      4.44 o
  -5   5  11        0.01        2.02      1.22 o
  -4   5  11       43.92       38.87      2.49 o
  -3   5  11       99.33      107.26      2.43 o
  -2   5  11       65.25       69.01      2.94 o
  -1   5  11        2.01        0.47      1.72 o
   0   5  11        0.86        3.38      4.45 o
   1   5  11       30.50       25.95      4.10 o
   2   5  11       14.84       16.06      8.23 o
 -12   6  11        0.45        1.76      4.60 o
 -11   6  11       10.34       15.00      5.32 o
 -10   6  11       32.72       34.12      2.89 o
  -9   6  11       25.00       25.05      2.00 o
  -8   6  11       91.59       95.69      2.66 o
  -7   6  11       32.17       25.79      2.16 o
  -6   6  11       14.90       16.43      4.59 o
  -5   6  11        0.64       -0.03      1.34 o
  -4   6  11       33.63       34.96      3.41 o
  -3   6  11       44.47       42.45      3.02 o
  -2   6  11        4.08        7.04      1.48 o
  -1   6  11       12.24        7.85      2.33 o
   0   6  11        0.52       -2.55      5.64 o
   1   6  11       10.11        7.03      2.93 o
 -11   7  11       29.52       39.31      7.83 o
 -10   7  11        3.79        3.83      2.33 o
  -9   7  11       22.42       15.11      2.88 o
  -8   7  11       10.90       10.78      2.68 o
  -7   7  11       70.73       70.76      3.08 o
  -6   7  11        2.95        3.18      3.22 o
  -5   7  11        5.41        6.71      3.71 o
  -4   7  11       40.56       45.61      6.66 o
  -3   7  11        6.52        6.32      1.36 o
  -2   7  11       40.96       42.58      2.45 o
  -1   7  11        0.89        3.70      3.01 o
   0   7  11       27.92       26.99      3.59 o
   1   7  11        3.69        6.60      3.60 o
 -11   8  11        5.13       -4.39      4.39 o
 -10   8  11       78.06       84.73      5.76 o
  -9   8  11        4.29        5.98      2.58 o
  -8   8  11        7.34        9.55      2.03 o
  -7   8  11        7.26        5.32      1.40 o
  -6   8  11       15.22       14.81      1.35 o
  -5   8  11       19.93       18.69      1.88 o
  -4   8  11       44.48       41.86      2.13 o
  -3   8  11       48.16       41.78      2.45 o
  -2   8  11      151.31      185.97      7.45 o
  -1   8  11       21.93       20.15      3.22 o
   0   8  11        0.01       -2.52      2.52 o
   1   8  11        2.12       24.08      7.43 o
 -11   9  11        2.84        0.63     10.54 o
 -10   9  11       26.71       27.77      4.96 o
  -9   9  11        6.34        8.39      3.18 o
  -8   9  11        0.47        1.78      1.81 o
  -7   9  11      101.21      124.53      4.61 o
  -6   9  11       22.82       21.20      2.40 o
  -5   9  11       13.83       17.98      2.63 o
  -4   9  11        1.34       -0.22      3.69 o
  -3   9  11       10.15       13.81      2.27 o
  -2   9  11        4.85        4.22      2.36 o
  -1   9  11        4.92       -0.92      2.91 o
   0   9  11        3.00        0.45      4.15 o
   1   9  11        4.63        5.77      6.82 o
 -10  10  11        0.61        0.34      9.43 o
  -9  10  11       29.45       27.09      4.89 o
  -8  10  11       11.21       13.07      3.89 o
  -7  10  11        1.99       -0.05      1.84 o
  -6  10  11        0.85        3.32      2.24 o
  -5  10  11       27.17       28.79      3.04 o
  -4  10  11        0.14        0.00      2.09 o
  -3  10  11        4.05       -1.15      1.91 o
  -2  10  11       28.64       32.65      4.53 o
  -1  10  11        0.36       -1.27      2.26 o
   0  10  11        2.51        0.91      3.28 o
  -9  11  11        0.79        4.93      3.47 o
  -8  11  11        5.80        5.47      3.63 o
  -7  11  11        5.97        8.75      3.23 o
  -6  11  11        0.25        1.68      2.54 o
  -5  11  11       24.69       27.82      3.61 o
  -4  11  11        0.07        0.47      7.23 o
  -3  11  11        0.01        1.71      2.54 o
  -2  11  11        1.49       -0.51      2.92 o
  -1  11  11        6.47       11.24      6.82 o
  -9  12  11        0.05        9.03      5.22 o
  -8  12  11        5.31        9.85      4.61 o
  -7  12  11        5.45        6.83      6.91 o
  -6  12  11       17.13       13.87      4.60 o
  -5  12  11       37.38       19.87      6.82 o
  -4  12  11       12.34       12.44      4.82 o
  -3  12  11        3.92       -0.80      4.01 o
  -2  12  11       16.03        6.22      7.02 o
  -1  12  11        1.79        4.21      5.42 o
  -7  13  11       11.64        6.02      6.42 o
  -6  13  11        3.16       -0.58      3.71 o
  -5  13  11        0.01       -5.82      5.82 o
  -4  13  11       20.92       14.45      6.82 o
  -3  13  11        3.58       15.45      5.42 o
  -2  13  11        3.72       15.45      8.43 o
  -5  14  11       12.91       22.28      8.03 o
 -12   0  12        3.57        5.42      4.82 o
 -11   0  12       53.46       65.23      9.43 o
 -10   0  12        5.72        3.21      3.26 o
  -9   0  12       42.62       56.00     11.74 o
  -8   0  12        4.68        3.07      3.04 o
  -7   0  12      200.48      187.85     16.06 o
  -6   0  12       93.53       84.79      5.88 o
  -5   0  12        0.59       -0.80      2.89 o
  -4   0  12       83.31       82.94      5.83 o
  -3   0  12        0.84        2.23      6.32 o
  -2   0  12        9.07        9.58      2.99 o
  -1   0  12        0.09       -3.81      3.81 o
   0   0  12       22.83       21.48      6.02 o
   1   0  12       51.13       44.36      8.83 o
 -12   1  12        1.50        1.40      6.62 o
 -11   1  12        9.34        5.51      3.85 o
 -10   1  12        2.57        0.73      3.04 o
  -9   1  12        8.88       16.65      3.79 o
  -8   1  12      194.47      214.66     13.35 o
  -7   1  12       58.73       47.34      4.40 o
  -6   1  12       41.15       44.87      3.18 o
  -5   1  12      240.15      250.55      9.37 o
  -4   1  12        0.28       -0.14      1.92 o
  -3   1  12       73.35       74.93      2.58 o
  -2   1  12       39.96       45.49      3.02 o
  -1   1  12       35.71       33.24      3.82 o
   0   1  12        6.71        3.41      3.41 o
   1   1  12       11.36       11.49      5.22 o
 -12   2  12        1.72       10.04      6.82 o
 -11   2  12        0.05       -3.81      6.02 o
 -10   2  12        1.26       -1.02      2.60 o
  -9   2  12       17.77       17.93      2.05 o
  -8   2  12       28.34       31.93      3.85 o
  -7   2  12       48.08       50.36      3.41 o
  -6   2  12      340.16      372.93      9.50 o
  -5   2  12        0.00        1.53      2.69 o
  -4   2  12       68.67       72.05      4.04 o
  -3   2  12       74.75       81.06      3.34 o
  -2   2  12        0.26        1.22      2.25 o
  -1   2  12       12.64       12.90      3.46 o
   0   2  12       73.10       68.60      5.41 o
   1   2  12        6.81        4.82      5.02 o
 -12   3  12        0.00       -1.00      6.82 o
 -11   3  12        1.05       -2.81      6.22 o
 -10   3  12        0.04        0.39      2.20 o
  -9   3  12        5.09        6.24      2.03 o
  -8   3  12        4.37        7.33      2.64 o
  -7   3  12       70.97       60.42      3.81 o
  -6   3  12        2.65        1.57      2.15 o
  -5   3  12       87.72       85.19      4.41 o
  -4   3  12        0.06       -0.60      1.97 o
  -3   3  12       17.69       22.41      2.12 o
  -2   3  12        3.58        8.08      1.49 o
  -1   3  12        5.47        8.90      6.72 o
   0   3  12       33.18       35.56      5.92 o
   1   3  12        0.02        2.10      5.00 o
 -12   4  12        0.05       -2.21      7.02 o
 -11   4  12       39.99       26.69      7.83 o
 -10   4  12        1.37        2.27      2.10 o
  -9   4  12        0.04       -0.10      2.06 o
  -8   4  12       44.59       54.48      4.66 o
  -7   4  12        7.44        7.97      2.65 o
  -6   4  12       92.47       92.47      5.90 o
  -5   4  12        3.33        6.23      2.79 o
  -4   4  12      125.41      127.17      7.07 o
  -3   4  12        4.29        5.76      5.45 o
  -2   4  12        2.09        5.11      1.51 o
  -1   4  12        1.92        3.18      3.17 o
   0   4  12        8.81        4.05      3.81 o
   1   4  12        4.01        1.22      4.33 o
 -11   5  12        6.89        3.74      3.47 o
 -10   5  12        5.18       10.03      2.69 o
  -9   5  12        5.78       -1.01      2.31 o
  -8   5  12        0.69       -0.34      2.59 o
  -7   5  12        0.61        0.07      2.23 o
  -6   5  12      171.01      193.06     10.36 o
  -5   5  12        1.82        9.21      3.32 o
  -4   5  12        1.35        9.43      4.12 o
  -3   5  12       44.84       50.96      3.92 o
  -2   5  12        6.28        9.26      4.07 o
  -1   5  12       28.92       33.80      3.55 o
   0   5  12        2.03        5.00      4.15 o
   1   5  12       10.13        5.62      5.92 o
 -11   6  12        1.85        0.12      4.01 o
 -10   6  12       11.67       12.35      3.71 o
  -9   6  12        8.46        4.74      2.63 o
  -8   6  12       48.23       48.53      3.84 o
  -7   6  12        3.12        3.80      2.68 o
  -6   6  12       11.56       17.94      4.52 o
  -5   6  12       20.18       17.89      3.74 o
  -4   6  12       78.16       86.30      8.63 o
  -3   6  12      112.18      118.45      6.90 o
  -2   6  12       11.53        9.03     12.14 o
  -1   6  12        1.00        7.57      3.62 o
   0   6  12       10.14       -1.41      4.04 o
 -11   7  12        5.31        7.40      5.10 o
 -10   7  12        0.33        3.39      2.82 o
  -9   7  12       32.19       29.35      4.98 o
  -8   7  12       41.11       43.41      4.34 o
  -7   7  12        1.91        7.69      3.90 o
  -6   7  12        0.91       -0.60      3.25 o
  -5   7  12       11.16       15.25      7.02 o
  -4   7  12       43.28       56.00      9.03 o
  -3   7  12       18.76       21.68      5.62 o
  -2   7  12       10.69       14.45      6.82 o
  -1   7  12       18.80       18.45      4.33 o
   0   7  12        2.01        0.49      4.29 o
 -10   8  12        1.10       -1.58      3.35 o
  -9   8  12        1.00        2.60      2.97 o
  -8   8  12        2.89       -1.97      2.97 o
  -7   8  12        7.57        4.01      4.21 o
  -6   8  12        2.42       -4.05      4.05 o
  -5   8  12        4.54        6.02      6.62 o
  -4   8  12        0.34        8.23      5.02 o
  -3   8  12        4.06        4.21      6.62 o
  -2   8  12       12.89        2.61      6.42 o
  -1   8  12       27.61       19.67      6.22 o
   0   8  12        1.28        4.43      3.80 o
 -10   9  12       17.33       10.73      3.65 o
  -9   9  12       14.53       13.92      3.42 o
  -8   9  12        7.91        3.22      6.32 o
  -7   9  12        0.77       -2.01      3.81 o
  -6   9  12       17.81       14.65      6.82 o
  -5   9  12       19.83       22.68      6.22 o
  -4   9  12        3.02        0.80      6.62 o
  -3   9  12        0.19        2.01      6.42 o
  -2   9  12       11.53       19.07      7.63 o
  -1   9  12        0.60       -2.41      7.23 o
  -9  10  12        4.16        5.17      4.34 o
  -8  10  12        0.01        1.65      3.94 o
  -7  10  12        8.41        8.03      5.22 o
  -6  10  12        1.53       -2.01      6.22 o
  -4  10  12        3.97       14.65      7.63 o
  -3  10  12       21.87       19.47      8.03 o
  -2  10  12        3.87       -1.00      4.82 o
  -9  11  12        0.76       -4.46      4.46 o
  -8  11  12       29.33       34.92      9.33 o
  -7  11  12        0.09       -2.21      6.42 o
  -6  11  12        8.51        7.43      5.02 o
  -3  11  12        0.31        4.21      7.43 o
  -2  11  12       17.67       -6.22      7.43 o
  -7  12  12        0.00        0.60      4.82 o
  -6  12  12       11.47       -1.81      7.02 o
 -12   1  13       14.92       14.45      8.03 o
 -11   1  13       12.08       19.30      5.88 o
 -10   1  13        0.35       -1.42      3.08 o
  -9   1  13        2.52        3.16      2.53 o
  -8   1  13       17.75       16.79      3.02 o
  -7   1  13       11.45        5.23      2.27 o
  -6   1  13        1.32        1.67      2.62 o
  -5   1  13        1.93        1.57      2.29 o
  -4   1  13       18.56       12.09      3.03 o
  -3   1  13        0.80        1.06      2.30 o
  -2   1  13        0.50       -1.90      2.53 o
  -1   1  13        2.57        9.06      7.53 o
   0   1  13        2.01        0.54      3.97 o
 -12   2  13       14.01       11.24      5.62 o
 -11   2  13        0.05        1.39      5.22 o
 -10   2  13       18.95       18.83      3.10 o
  -9   2  13        1.41        5.35      3.63 o
  -8   2  13       18.73       24.29      5.45 o
  -7   2  13      104.79      106.34      5.29 o
  -6   2  13        1.27       -3.94      3.94 o
  -5   2  13       26.35       20.77      2.89 o
  -4   2  13        1.26       -3.07      3.07 o
  -3   2  13       15.41       20.71      4.22 o
  -2   2  13       34.39       30.69      6.15 o
  -1   2  13        2.63        2.94      3.26 o
   0   2  13        7.64       19.34      5.40 o
 -11   3  13        0.05        4.76      4.42 o
 -10   3  13        6.22       -0.52      3.67 o
  -9   3  13        0.09       -0.20      2.71 o
  -8   3  13        1.18        1.28      2.83 o
  -7   3  13      216.35      244.88      8.07 o
  -6   3  13       22.84       22.54      4.14 o
  -5   3  13       70.95       80.85      7.01 o
  -4   3  13       10.90        8.25      2.71 o
  -3   3  13        2.89       -1.98      3.26 o
  -2   3  13        3.28        0.52      6.32 o
  -1   3  13        0.91       -0.31      3.47 o
   0   3  13        0.67       -2.84      4.10 o
 -11   4  13        0.83       14.58      5.02 o
 -10   4  13        0.14        1.30      4.97 o
  -9   4  13        9.24       12.12      4.18 o
  -8   4  13        0.17        0.61      3.20 o
  -7   4  13      109.05      108.68      9.39 o
  -6   4  13        1.02        1.58      3.06 o
  -5   4  13        2.48       -1.19      2.68 o
  -4   4  13       11.31        7.73      3.17 o
  -3   4  13        3.55        0.57      3.85 o
  -2   4  13        0.47       -4.74      4.74 o
  -1   4  13       11.24       12.57      5.32 o
 -11   5  13        2.38       -2.54      4.07 o
 -10   5  13        2.41        0.91      7.02 o
  -9   5  13        3.73        3.38      3.94 o
  -8   5  13       18.33       21.99      4.13 o
  -7   5  13       17.19       19.74      4.24 o
  -6   5  13       27.68       33.10      8.42 o
  -5   5  13       25.33       25.37      5.60 o
  -4   5  13        3.21        7.02      3.62 o
  -3   5  13       15.82        8.81      4.23 o
  -2   5  13       31.03       19.65     11.84 o
  -1   5  13        4.56        0.22      5.12 o
 -11   6  13        6.03        7.57      4.49 o
 -10   6  13        5.58        5.32      3.83 o
  -9   6  13        1.59        3.21      6.02 o
  -8   6  13        9.55       11.46      3.37 o
  -7   6  13       17.58       18.40      3.79 o
  -6   6  13        2.98        2.90      2.98 o
  -5   6  13        4.62       -0.62      4.02 o
  -4   6  13       46.34       35.44      5.44 o
  -3   6  13       68.32       67.61      6.87 o
  -2   6  13       31.16       21.91      7.02 o
  -1   6  13        0.01        1.02      3.97 o
 -10   7  13       19.64       14.47      4.94 o
  -9   7  13        5.47        2.92      4.29 o
  -8   7  13        0.02       -1.90      8.63 o
  -7   7  13       16.10       11.74      3.50 o
  -6   7  13        0.62        2.78      3.13 o
  -5   7  13        0.11       -3.38      3.38 o
  -4   7  13        3.12        9.07      5.23 o
  -3   7  13       16.16       12.48      5.67 o
  -2   7  13        0.19        1.18      5.32 o
 -10   8  13        4.84        8.72      4.75 o
  -9   8  13        0.53        3.91      5.37 o
  -8   8  13        3.63       -2.70      3.46 o
  -7   8  13        0.83       -0.61      4.86 o
  -6   8  13        0.35       -0.12      3.51 o
  -5   8  13        0.06       19.27      7.83 o
  -4   8  13       61.07       64.23      9.63 o
  -3   8  13       22.62        5.42      5.82 o
  -2   8  13       45.66       30.34      6.39 o
  -9   9  13       20.82       17.06      6.22 o
  -8   9  13        0.49        2.41      5.02 o
  -7   9  13       16.80       27.70      8.43 o
  -6   9  13       15.04       17.08      4.68 o
  -5   9  13        7.17        7.43      7.83 o
  -4   9  13       68.24       59.61     11.24 o
  -3   9  13        3.46        4.21      7.63 o
  -8  10  13        0.27        4.21      7.43 o
  -7  10  13       40.73       32.31      7.63 o
  -6  10  13       10.00       19.07      8.23 o
  -5  10  13        0.03        9.03      6.22 o
  -4  10  13       16.21        6.62      6.02 o
  -7  11  13       26.88       41.95     10.04 o
  -6  11  13        0.43        4.01      8.63 o
 -11   0  14       32.46       19.11      5.49 o
 -10   0  14        2.19        1.78      4.41 o
  -9   0  14        9.03        2.82      4.12 o
  -8   0  14        0.13       -3.06      3.75 o
  -7   0  14        0.76        4.17      3.62 o
  -6   0  14        9.05       15.15      5.53 o
  -5   0  14        9.73       10.59      5.18 o
  -4   0  14       12.26       12.66      4.53 o
  -3   0  14       63.40       70.92      8.33 o
  -2   0  14        3.64        2.12     15.45 o
 -11   1  14        2.50       -3.97      3.97 o
 -10   1  14        0.46        5.61      3.79 o
  -9   1  14        2.00        7.01      3.43 o
  -8   1  14        0.00       -2.52      2.52 o
  -7   1  14       11.66       12.99      4.43 o
  -6   1  14        0.65        2.06      2.66 o
  -5   1  14        7.90        7.73      3.12 o
  -4   1  14        4.50        3.54      4.81 o
  -3   1  14       28.29       29.72      4.14 o
  -2   1  14       10.43       13.18      4.08 o
 -11   2  14       10.46        5.42      9.73 o
 -10   2  14        0.09       -0.69      2.86 o
  -9   2  14        6.81        8.38      2.99 o
  -8   2  14       12.73       11.01      3.90 o
  -7   2  14       44.27       52.79      5.33 o
  -6   2  14        7.19        8.12      3.79 o
  -5   2  14        5.53        1.30      2.78 o
  -4   2  14       17.84       17.76      4.00 o
  -3   2  14        0.00       -3.91      3.91 o
  -2   2  14       20.50       18.66      5.34 o
 -11   3  14        1.55       -1.82      6.00 o
 -10   3  14        0.07       -4.27      4.27 o
  -9   3  14        1.19       -2.93      2.93 o
  -8   3  14       62.36       58.83      5.82 o
  -7   3  14       38.96       48.05      4.46 o
  -6   3  14       22.68       23.88      6.46 o
  -5   3  14        0.47       -3.12      3.59 o
  -4   3  14        0.02       -4.09      4.09 o
  -3   3  14       13.61        9.76      3.43 o
  -2   3  14        1.36        0.65      4.72 o
 -10   4  14        0.13        0.58      3.90 o
  -9   4  14        0.03       -0.16      3.35 o
  -8   4  14        2.03       -1.69      3.14 o
  -7   4  14        0.60        7.34      4.14 o
  -6   4  14       26.00       22.51      4.16 o
  -5   4  14       23.53       35.89      5.27 o
  -4   4  14       23.76       19.89      4.12 o
  -3   4  14        0.79        5.55      4.64 o
  -2   4  14        9.59       12.18      7.23 o
 -10   5  14        0.39        3.30      4.42 o
  -9   5  14        5.81        1.62      4.73 o
  -8   5  14       29.67       17.34      4.98 o
  -7   5  14        0.02       -1.74      3.06 o
  -6   5  14       31.47       25.87      4.56 o
  -5   5  14       35.35       44.43      8.02 o
  -4   5  14        2.73        1.57      6.00 o
  -3   5  14        1.87        2.67      4.64 o
 -10   6  14        4.76        5.06      4.68 o
  -9   6  14        1.48       13.18      5.94 o
  -8   6  14        0.22        0.16      3.55 o
  -7   6  14        1.44        5.64      3.87 o
  -6   6  14       14.21       13.97      3.62 o
  -5   6  14        3.96        1.98      3.72 o
  -4   6  14        4.32       -4.42      4.42 o
  -3   6  14        2.99       11.96      5.31 o
  -9   7  14        9.39       14.85      9.03 o
  -8   7  14        5.19        2.10      3.90 o
  -7   7  14        2.28        0.61      4.02 o
  -6   7  14        5.87        9.03      4.56 o
  -5   7  14       46.80       55.62      6.87 o
  -4   7  14        0.46       -8.23      8.23 o
  -8   8  14        2.99       -5.62      5.62 o
  -7   8  14        0.80       -4.42      8.53 o
  -6   8  14       13.88       23.88      6.67 o
  -5   8  14        0.86       -5.22      7.83 o
  -4   8  14        1.20        4.82      8.43 o
  -7   9  14       10.42       23.08      8.83 o
  -6   9  14        0.00       -5.02      8.23 o
  -9   1  15        9.30       19.61      9.03 o
  -8   1  15        3.42        4.24      3.35 o
  -7   1  15        2.44       -3.19      3.19 o
  -6   1  15        0.00        1.57      3.49 o
  -5   1  15        9.75       14.50      4.23 o
  -4   1  15        3.23       -4.22      5.15 o
  -9   2  15        0.06       16.66      8.43 o
  -8   2  15       18.39       18.92      5.38 o
  -7   2  15        1.46        0.91      4.46 o
  -6   2  15        0.05        0.90      3.22 o
  -5   2  15        1.44       12.36      7.83 o
  -9   3  15       11.67       26.29      9.43 o
  -8   3  15        0.02       -5.42      5.62 o
  -7   3  15       11.89       16.02      5.45 o
  -6   3  15        4.91       -1.62      3.56 o
  -9   4  15       24.43       34.32      8.63 o
  -8   4  15       53.16       52.38     10.84 o
  -7   4  15        6.15        7.83      6.42 o
  -8   5  15       11.05       14.45      7.02 o
 
